# Supplementary material for: Base editing restores CDKL5 expression and rescues neuronal deficits in a patient-derived model of CDKL5 deficiency disorder
Source: Sci Rep. 2026 Apr 10;16:16151. doi: 10.1038/s41598-026-48097-y (PMC13201562; doi:10.1038/s41598-026-48097-y)
Supplement: Supplementary file 1 — Supplementary information 2: DEGs_three_groups. Control (n = 6), CDKL5-R550* (n = 6) and ABE-corrected (n = 6). [file 41598_2026_48097_MOESM1_ESM.xlsx]

## Sheet: totalDEG
Row.names	baseMean.x	log2FoldChange.x	lfcSE.x	stat.x	pvalue.x	padj.x
PCDHA6	955.391	4.29016	0.0866909	49.488	0	0
CDKL5	2188.78	-1.52761	0.049596	-30.8011	2.53e-208	1.14e-204
PCDHA2	960.721	1.11519	0.053621	20.7977	4.54e-96	1.17e-92
GABRE	311.353	-2.79367	0.13946	-20.032	2.9e-89	5.82e-86
PCDHA5	225.215	3.85188	0.198699	19.3854	1.02e-83	1.85e-80
GABRG1	540.611	1.73651	0.118074	14.7069	5.82e-49	5.54e-46
FAR2P1	774.058	1.79268	0.129097	13.8863	7.67e-44	6.3e-41
REC8	482.914	1.1772	0.0862324	13.6515	1.98e-42	1.43e-39
BTBD3	6106.65	0.521934	0.0389525	13.3992	6.11e-41	4.09e-38
ATP11C	2521.75	0.740501	0.0556078	13.3165	1.86e-40	1.2e-37
LINC00662	241.037	10.7678	0.835784	12.8835	5.57e-38	3.25e-35
STAG2	2072.34	0.716671	0.0564873	12.6873	6.95e-37	3.81e-34
FBXO2	774.289	-0.67961	0.056444	-12.0404	2.18e-33	1.09e-30
KDM5C	4168.01	-0.7726	0.0655664	-11.7835	4.75e-32	2.32e-29
HTR2C	169.633	1.77049	0.151296	11.7021	1.24e-31	5.76e-29
TMEM132D	82.6803	5.16597	0.445022	11.6084	3.74e-31	1.65e-28
CYGB	1024.84	-0.846787	0.0733505	-11.5444	7.88e-31	3.39e-28
NCAM2	11469.2	0.421839	0.0367986	11.4634	2.01e-30	8.27e-28
CCDC85B	787.552	-0.599066	0.053747	-11.146	7.49e-29	3.01e-26
POTEF	376.52	1.88696	0.169361	11.1417	7.86e-29	3.09e-26
ARHGAP36	7721.09	1.07845	0.0973523	11.0778	1.61e-28	6.05e-26
HS3ST1	281.315	-1.51138	0.13651	-11.0716	1.72e-28	6.36e-26
LOC101927151	108.893	9.15053	0.838752	10.9097	1.04e-27	3.74e-25
ARHGDIA	6347.01	-0.432011	0.0412403	-10.4754	1.12e-25	3.68e-23
TCEAL4	4956.78	0.58581	0.0574186	10.2024	1.93e-24	5.64e-22
PCDHB5	338.216	1.06869	0.105829	10.0983	5.62e-24	1.59e-21
NEDD8	1045.11	1.13445	0.113371	10.0065	1.43e-23	3.91e-21
LRATD2	450.477	0.662478	0.0662377	10.0015	1.5e-23	4.05e-21
SPNS1	1190.67	-0.438612	0.0444905	-9.85856	6.29e-23	1.67e-20
D21S2088E	771.649	1.04977	0.106588	9.84885	6.93e-23	1.82e-20
SCAND1	1656.47	-0.505212	0.0515599	-9.79854	1.14e-22	2.91e-20
VPS51	1234.39	-0.427873	0.0437749	-9.7744	1.45e-22	3.64e-20
ZNF571-AS1	259.328	1.26624	0.132232	9.57591	1.01e-21	2.4e-19
LRRN3	4923.46	0.407459	0.0427146	9.53909	1.44e-21	3.38e-19
TM7SF2	4367.81	-0.421223	0.0449223	-9.37671	6.81e-21	1.5e-18
ZNF702P	147.396	-0.86132	0.092994	-9.26211	2e-20	4.21e-18
MGAT5B	2673.32	-0.443929	0.0480444	-9.23998	2.47e-20	5.12e-18
ATP13A2	7714.44	-0.484305	0.0525272	-9.22007	2.97e-20	6.1e-18
SLC18A3	1869.68	-0.532632	0.0581088	-9.16611	4.9e-20	9.96e-18
FBXW5	2438.37	-0.444024	0.048616	-9.13329	6.64e-20	1.32e-17
ZNF354A	549.857	0.494007	0.0543957	9.08173	1.07e-19	2.08e-17
EEF2	40815.1	-0.340737	0.0377056	-9.03678	1.61e-19	3.04e-17
LIN28B	1898.31	0.417876	0.0465269	8.98139	2.67e-19	4.93e-17
NECAB3	739.531	-0.53103	0.0593639	-8.94534	3.71e-19	6.7e-17
CTXN1	5263.57	-0.515728	0.0580817	-8.87935	6.72e-19	1.16e-16
TMEFF1	1655.1	-0.551071	0.062342	-8.83948	9.62e-19	1.62e-16
LINC00999	72.0062	-1.51647	0.173532	-8.73885	2.36e-18	3.87e-16
INAFM1	567.822	-0.717773	0.0829121	-8.65703	4.84e-18	7.81e-16
FSCN1	13139.5	-0.456579	0.0533166	-8.56354	1.09e-17	1.73e-15
RELL2	652.425	-0.50928	0.0603175	-8.44332	3.08e-17	4.72e-15
NPDC1	3595.42	-0.46488	0.0551271	-8.43288	3.37e-17	5.12e-15
G6PD	1233.09	-0.418827	0.0498255	-8.40587	4.25e-17	6.4e-15
MLST8	878.838	-0.496455	0.0591003	-8.4002	4.46e-17	6.66e-15
PINK1	1954.31	-0.342672	0.0411211	-8.33324	7.87e-17	1.15e-14
EPHA6	3903.83	0.456436	0.0552105	8.2672	1.37e-16	1.94e-14
TPGS1	683.976	-0.69635	0.0847551	-8.21603	2.1e-16	2.95e-14
KHDRBS2	626.17	0.529438	0.0645695	8.1995	2.41e-16	3.33e-14
EBF1	3045.94	0.346141	0.0424382	8.15635	3.45e-16	4.69e-14
KIFC2	1886.61	-0.503708	0.0617891	-8.15205	3.58e-16	4.83e-14
RBM41	1426.68	0.448703	0.0555243	8.0812	6.41e-16	8.52e-14
CNTNAP1	3004.28	-0.380314	0.0472208	-8.05395	8.02e-16	1.06e-13
TMEM126A	489.965	-0.643646	0.0801821	-8.02731	9.96e-16	1.3e-13
SLIT3	737.144	-0.470629	0.0587158	-8.01537	1.1e-15	1.42e-13
PCDHGA1	22.7887	-2.29868	0.287025	-8.00864	1.16e-15	1.49e-13
STUB1	1101.3	-0.433515	0.0546116	-7.93815	2.05e-15	2.53e-13
RTL8C	4170.26	-0.347315	0.0438275	-7.92459	2.29e-15	2.78e-13
HES4	1012.39	-0.544907	0.0688614	-7.9131	2.51e-15	3.03e-13
PIK3R2	2254.06	-0.420844	0.0532245	-7.90695	2.64e-15	3.16e-13
PHLDA3	691.098	-0.463519	0.0586707	-7.90035	2.78e-15	3.31e-13
SNCB	1766.45	-0.398069	0.0509233	-7.81704	5.41e-15	6.19e-13
SMC2	1351.95	0.791906	0.101501	7.80193	6.1e-15	6.89e-13
GRIA3	1778.85	0.975998	0.125372	7.78484	6.98e-15	7.79e-13
ABHD17A	2156.99	-0.484331	0.0623394	-7.76925	7.89e-15	8.75e-13
FAM201B	116.011	-0.920486	0.119634	-7.69416	1.42e-14	1.51e-12
ZNF10	1248.12	0.312032	0.0406212	7.6815	1.57e-14	1.66e-12
AACSP1	174.727	2.46266	0.324522	7.58856	3.23e-14	3.3e-12
NDUFS7	1951.88	-0.386677	0.0511741	-7.55611	4.15e-14	4.17e-12
PTGES2	1227.4	-0.416562	0.0552276	-7.54264	4.61e-14	4.57e-12
HAGHL	664.817	-0.506097	0.067785	-7.4662	8.25e-14	7.98e-12
LOC101927815	24.5988	6.51665	0.875308	7.44498	9.7e-14	9.27e-12
IL1RAPL2	103.486	1.11794	0.150489	7.4287	1.1e-13	1.03e-11
ADAP1	3303.4	-0.368151	0.0496528	-7.41452	1.22e-13	1.13e-11
ATP5F1D	1995.7	-0.494079	0.0667272	-7.40447	1.32e-13	1.21e-11
AJM1	1319.42	-0.552503	0.0747337	-7.39296	1.44e-13	1.31e-11
SH3GLB2	1662.55	-0.330552	0.044894	-7.36293	1.8e-13	1.58e-11
PCDHAC2	1139.09	-0.458735	0.0623082	-7.36235	1.81e-13	1.58e-11
TMEM250	664.156	-0.409895	0.0558583	-7.33813	2.17e-13	1.87e-11
TRH	996.647	-0.753723	0.10303	-7.3156	2.56e-13	2.18e-11
PLPPR3	9100.92	-0.55777	0.0765926	-7.28229	3.28e-13	2.7e-11
LGI3	417.079	-0.682326	0.0937	-7.28202	3.29e-13	2.7e-11
SNAPC2	422.827	-0.433178	0.0595331	-7.27626	3.43e-13	2.79e-11
CECR7	23.8531	6.2279	0.856689	7.26973	3.6e-13	2.91e-11
PHF6	2483.04	0.471374	0.0651188	7.23868	4.53e-13	3.58e-11
MOXD1	921.606	0.547871	0.0758519	7.2229	5.09e-13	3.97e-11
NUDT14	841.733	-0.485071	0.0672334	-7.21472	5.4e-13	4.19e-11
PTPRU	1506.28	-0.549527	0.0762754	-7.20451	5.83e-13	4.48e-11
AJAP1	189.927	-6.7279	0.934218	-7.20163	5.95e-13	4.56e-11
CDK16	8451.76	-0.346415	0.0481261	-7.19808	6.11e-13	4.64e-11
MAP3K11	338.677	-0.516145	0.0718106	-7.18759	6.59e-13	4.99e-11
DGKZ	1594.16	-0.42801	0.0595821	-7.18353	6.79e-13	5.12e-11
THOP1	601.873	-0.374451	0.052344	-7.15366	8.45e-13	6.26e-11
DSP	128.258	-0.788931	0.11057	-7.13511	9.67e-13	7.08e-11
LOC285593	30.8949	1.8523	0.260658	7.10623	1.19e-12	8.55e-11
ISLR2	6243.54	-0.55241	0.0777923	-7.10109	1.24e-12	8.81e-11
RRM2	61.6083	1.38326	0.194979	7.09439	1.3e-12	9.14e-11
ANTKMT	782.075	-0.430697	0.0607451	-7.09023	1.34e-12	9.38e-11
APBB3	1694.68	-0.302652	0.0427015	-7.08761	1.36e-12	9.52e-11
PCYT2	2775.97	-0.315428	0.0445415	-7.08167	1.42e-12	9.9e-11
PCDHA4	2601.94	-0.754016	0.106612	-7.07252	1.52e-12	1.05e-10
PFKL	2864.99	-0.39204	0.0554812	-7.06619	1.59e-12	1.09e-10
PNPLA6	1757.21	-0.494924	0.0700568	-7.0646	1.61e-12	1.1e-10
RAB40C	1647.08	-0.340222	0.0483774	-7.03267	2.03e-12	1.38e-10
ZNF829	149.978	0.770061	0.109647	7.02308	2.17e-12	1.46e-10
KCNH2	3206.1	-0.441657	0.0629645	-7.01438	2.31e-12	1.55e-10
SLC25A1	3220.13	-0.317431	0.0454066	-6.99086	2.73e-12	1.81e-10
PPDPF	5061.81	-0.409616	0.0587744	-6.96928	3.19e-12	2.07e-10
TSR3	1396.47	-0.39749	0.0570479	-6.96766	3.22e-12	2.09e-10
IRX2	691.987	0.843801	0.121174	6.96354	3.32e-12	2.14e-10
FAM89B	2923.06	-0.382627	0.0551498	-6.93796	3.98e-12	2.54e-10
SUCNR1	208.03	0.784333	0.113069	6.93674	4.01e-12	2.54e-10
RNH1	1592.18	-0.320598	0.0464212	-6.9063	4.97e-12	3.13e-10
ZNF132	275.965	0.696488	0.100887	6.90364	5.07e-12	3.18e-10
CSMD1	1508.67	0.500535	0.0726553	6.88918	5.61e-12	3.5e-10
FAAP100	1597.43	-0.355287	0.051601	-6.88528	5.77e-12	3.57e-10
PPP1R37	1778.9	-0.315256	0.0458597	-6.87436	6.23e-12	3.84e-10
SSBP4	1977.65	-0.407526	0.0597934	-6.81558	9.39e-12	5.66e-10
FAM66B	139.691	-0.888164	0.130469	-6.8075	9.93e-12	5.94e-10
ZNF578	11.2785	4.70159	0.691697	6.79718	1.07e-11	6.36e-10
KLC2	4205.69	-0.322556	0.0474728	-6.79455	1.09e-11	6.46e-10
FAM174C	282.891	-0.535015	0.0793892	-6.73913	1.59e-11	9.2e-10
LRP3	4341.13	-0.335536	0.0498746	-6.72759	1.72e-11	9.93e-10
GRAMD1A	3204.49	-0.325052	0.0484651	-6.70695	1.99e-11	1.14e-09
MYOM2	41.031	1.41195	0.210942	6.69352	2.18e-11	1.23e-09
TMUB1	848.266	-0.430071	0.0642576	-6.69292	2.19e-11	1.23e-09
SMIM29	1149.44	-0.367079	0.054883	-6.6884	2.26e-11	1.27e-09
CRIP2	5580.03	-0.382282	0.057249	-6.67754	2.43e-11	1.36e-09
ZNF662	110.731	4.832	0.72387	6.67524	2.47e-11	1.37e-09
NR3C1	621.095	0.469973	0.0706465	6.65246	2.88e-11	1.6e-09
CRYZ	314.024	0.700686	0.105354	6.65076	2.92e-11	1.61e-09
FOXN2	1102.13	0.349033	0.0525737	6.63892	3.16e-11	1.73e-09
FUT9	1568.26	0.596266	0.0901453	6.61449	3.73e-11	2.03e-09
ELFN1	831.521	-0.452341	0.0685044	-6.60309	4.03e-11	2.17e-09
TELO2	1073.43	-0.410921	0.0624174	-6.58343	4.6e-11	2.45e-09
OPRM1	1145.47	0.362135	0.0551099	6.57114	4.99e-11	2.65e-09
DPYSL4	4494.98	-0.340369	0.051976	-6.54858	5.81e-11	3.03e-09
LINC00645	126.659	1.43547	0.219261	6.54684	5.88e-11	3.05e-09
SNTA1	278.589	-0.50165	0.0767271	-6.53811	6.23e-11	3.22e-09
MAN1B1	1332.37	-0.292318	0.0448202	-6.52201	6.94e-11	3.55e-09
RALGPS2	4284.61	0.41813	0.0645578	6.47684	9.37e-11	4.66e-09
PANX2	715.997	-0.393817	0.0608417	-6.47282	9.62e-11	4.78e-09
MIR646HG	7.98034	4.38087	0.677643	6.46487	1.01e-10	5.01e-09
CAPN1	4190.64	-0.325455	0.0503504	-6.46379	1.02e-10	5.02e-09
ATP2B4	1670.21	-0.563019	0.0871973	-6.45684	1.07e-10	5.24e-09
SNX8	473.325	-0.451521	0.0700731	-6.44357	1.17e-10	5.7e-09
PRXL2B	2086.31	-0.280549	0.0436522	-6.42691	1.3e-10	6.24e-09
NTNG2	2088.67	-0.488851	0.0761135	-6.42265	1.34e-10	6.37e-09
PTHLH	416.566	0.596908	0.0930299	6.4163	1.4e-10	6.59e-09
TMCC2	2085.1	-0.351745	0.0548613	-6.41154	1.44e-10	6.75e-09
PDZD7	475.091	-0.63266	0.0987817	-6.40463	1.51e-10	6.99e-09
LIN28A	220.061	0.899365	0.140457	6.40315	1.52e-10	7.04e-09
CSNK1G2	2566.63	-0.264556	0.0413548	-6.39723	1.58e-10	7.28e-09
PCSK1N	19324.6	-0.443333	0.0694726	-6.38141	1.75e-10	8.03e-09
C8orf82	734.015	-0.413646	0.0649286	-6.37078	1.88e-10	8.5e-09
VSTM2A	6796.7	0.425878	0.0669775	6.35852	2.04e-10	9.16e-09
PGP	1491.26	-0.346408	0.0546601	-6.33748	2.34e-10	1.03e-08
LOC100132249	450.407	0.418103	0.0662882	6.30736	2.84e-10	1.24e-08
EPHA7	657.379	0.446958	0.0710793	6.28817	3.21e-10	1.39e-08
FBXL15	879.764	-0.378783	0.0603193	-6.27964	3.39e-10	1.46e-08
CYHR1	892.851	-0.286382	0.0457153	-6.26447	3.74e-10	1.6e-08
NUMBL	1675.74	-0.340022	0.0545859	-6.22911	4.69e-10	1.98e-08
NUBP2	1056.78	-0.367603	0.059027	-6.22771	4.73e-10	1.99e-08
MTM1	295.205	0.662058	0.106352	6.22518	4.81e-10	2.02e-08
CBLN4	8.53869	-5.87247	0.943997	-6.22085	4.94e-10	2.07e-08
CNTN4	225.585	1.54849	0.249656	6.2025	5.56e-10	2.31e-08
LOC339975	101.299	-1.60293	0.258777	-6.19425	5.86e-10	2.41e-08
MFSD12	931.28	-0.39469	0.0637987	-6.18649	6.15e-10	2.52e-08
ACVR1C	1186.94	1.06614	0.172374	6.18505	6.21e-10	2.53e-08
CHST8	1272.86	-0.383766	0.0623467	-6.15536	7.49e-10	3.02e-08
ID1	285.445	-1.13487	0.184411	-6.15402	7.55e-10	3.04e-08
LZTR1	2059.61	-0.292314	0.0476575	-6.13364	8.59e-10	3.43e-08
RNF126	846.707	-0.395132	0.0645426	-6.12204	9.24e-10	3.67e-08
HCN2	2247.06	-0.353745	0.0579937	-6.09972	1.06e-09	4.16e-08
FSTL3	286.347	-0.459559	0.0756381	-6.07576	1.23e-09	4.79e-08
CORO1B	1170.99	-0.367828	0.0606676	-6.063	1.34e-09	5.16e-08
CNTNAP4	3138.09	0.66324	0.109414	6.06173	1.35e-09	5.19e-08
NCAPH2	1192.27	-0.262174	0.0432854	-6.05687	1.39e-09	5.31e-08
SCRT1	1237.5	-0.398609	0.0658197	-6.05607	1.39e-09	5.33e-08
OSBPL5	1346.82	-0.380963	0.0634773	-6.00157	1.95e-09	7.38e-08
LONP1	1540.78	-0.26316	0.0438489	-6.00151	1.95e-09	7.38e-08
FLRT2	2497.36	0.505669	0.0845072	5.98374	2.18e-09	8.18e-08
STK11	887.4	-0.383695	0.0641677	-5.97956	2.24e-09	8.36e-08
FAM171A2	5975.11	-0.419894	0.0702468	-5.97741	2.27e-09	8.43e-08
FREM1	273.039	-1.67944	0.281228	-5.9718	2.35e-09	8.71e-08
OPN3	519.587	-0.419916	0.0704871	-5.95734	2.56e-09	9.44e-08
MMP17	469.784	-0.482662	0.0811724	-5.94613	2.75e-09	1e-07
BNC2	1888.56	0.323712	0.054592	5.92966	3.04e-09	1.1e-07
CLUH	1854.46	-0.338048	0.0571905	-5.91091	3.4e-09	1.21e-07
MEX3D	1340.68	-0.478383	0.0811499	-5.89506	3.75e-09	1.32e-07
TMEM259	2792.57	-0.303094	0.0514643	-5.8894	3.88e-09	1.36e-07
LRFN1	1411.35	-0.434902	0.0738589	-5.88828	3.9e-09	1.37e-07
ARVCF	2752.22	-0.317003	0.0539373	-5.87724	4.17e-09	1.46e-07
GRIK2	1694.69	0.29178	0.0497947	5.85966	4.64e-09	1.6e-07
KLHL17	438.535	-0.493031	0.0842035	-5.85524	4.76e-09	1.63e-07
FNDC10	1167.92	-0.419195	0.0716548	-5.8502	4.91e-09	1.68e-07
NCLN	1068.75	-0.310845	0.0531435	-5.84917	4.94e-09	1.68e-07
CAPN10	910.191	-0.279684	0.0479898	-5.82799	5.61e-09	1.89e-07
FRAS1	2026.13	0.403453	0.0692718	5.8242	5.74e-09	1.93e-07
FRS3	1156.7	-0.27238	0.0468276	-5.81666	6e-09	2.01e-07
ZNF493	1055.27	0.296521	0.0512023	5.79116	6.99e-09	2.29e-07
GPC1	3982.51	-0.31242	0.0540601	-5.77913	7.51e-09	2.45e-07
B3GALT6	1850.87	-0.347962	0.0602137	-5.77879	7.52e-09	2.45e-07
DGKQ	999.408	-0.476379	0.0825669	-5.76961	7.95e-09	2.56e-07
HS3ST4	414.636	-1.44818	0.251046	-5.7686	7.99e-09	2.57e-07
CHST15	951.585	-0.36669	0.0636859	-5.75779	8.52e-09	2.73e-07
ALDOC	1852.99	-0.352588	0.0612549	-5.75608	8.61e-09	2.75e-07
EVI5L	3220.22	-0.330021	0.0573506	-5.75446	8.69e-09	2.77e-07
RHOT2	1286.19	-0.332478	0.0579476	-5.73756	9.6e-09	3.02e-07
DCC	3514.3	0.637194	0.111199	5.73023	1e-08	3.15e-07
NAA10	1550.03	0.39007	0.0685395	5.69117	1.26e-08	3.88e-07
TM4SF18	55.2613	1.19788	0.211003	5.67708	1.37e-08	4.16e-07
HSF1	1215.91	-0.364037	0.064249	-5.66603	1.46e-08	4.41e-07
FAM234A	1217.44	-0.324038	0.0572209	-5.66293	1.49e-08	4.48e-07
PWWP2B	934.212	-0.422606	0.0746461	-5.66146	1.5e-08	4.51e-07
KCNA4	165.723	0.657299	0.116285	5.65249	1.58e-08	4.7e-07
LINC01201	733.318	0.469858	0.083544	5.62408	1.86e-08	5.51e-07
DKK2	256.023	0.556062	0.0988928	5.62287	1.88e-08	5.54e-07
ECT2	151.656	0.573387	0.102043	5.61905	1.92e-08	5.65e-07
SAMD14	3607.05	-0.315446	0.0561554	-5.61738	1.94e-08	5.69e-07
MFSD3	545.929	-0.471099	0.0840017	-5.60821	2.04e-08	5.97e-07
CLIP2	5684.7	-0.286105	0.0510283	-5.60679	2.06e-08	5.98e-07
LRRC26	277.048	-0.55609	0.0991739	-5.60722	2.06e-08	5.98e-07
MAPK8IP2	8027.8	-0.348798	0.0622792	-5.60055	2.14e-08	6.16e-07
TMSB15A	1143.96	0.442463	0.0790986	5.59382	2.22e-08	6.38e-07
RPTOR	1239.99	-0.328281	0.058704	-5.59215	2.24e-08	6.43e-07
RPUSD1	599.429	-0.365507	0.0653738	-5.59103	2.26e-08	6.46e-07
ATAD2	226.257	0.526451	0.0941694	5.59047	2.26e-08	6.47e-07
DYRK1B	748.027	-0.435333	0.0779185	-5.58703	2.31e-08	6.58e-07
PTOV1	4728.68	-0.28872	0.051825	-5.57105	2.53e-08	7.15e-07
DOHH	555.624	-0.373116	0.067082	-5.56209	2.67e-08	7.5e-07
ZFP37	766.369	0.293022	0.0527158	5.55853	2.72e-08	7.64e-07
PCDH20	275.137	-0.513624	0.0927396	-5.53835	3.05e-08	8.52e-07
FXYD7	2347.69	-0.367939	0.0664819	-5.53443	3.12e-08	8.67e-07
DGAT1	899.647	-0.363695	0.065735	-5.53274	3.15e-08	8.74e-07
CAMK2N2	1958.74	-0.372874	0.0674453	-5.52854	3.23e-08	8.9e-07
KCNN1	335.523	-0.421605	0.0762778	-5.52724	3.25e-08	8.94e-07
TBL3	661.075	-0.322795	0.0585358	-5.51449	3.5e-08	9.54e-07
YDJC	441.349	-0.44664	0.0810179	-5.51285	3.53e-08	9.6e-07
HMX1	276.145	-3.22771	0.586332	-5.50491	3.69e-08	1e-06
SUSD2	70.811	-0.968324	0.175908	-5.50471	3.7e-08	1e-06
SLC2A6	2059.59	-0.39218	0.0712645	-5.50317	3.73e-08	1.01e-06
LOC100128288	294.825	0.402616	0.0731976	5.50039	3.79e-08	1.02e-06
PGAP6	1663.64	-0.339503	0.0617349	-5.49938	3.81e-08	1.03e-06
BBC3	298.576	-0.449824	0.0820795	-5.48035	4.24e-08	1.13e-06
BTBD2	3301.66	-0.250308	0.0456774	-5.47991	4.26e-08	1.13e-06
KATNB1	1192.96	-0.292799	0.0534848	-5.47443	4.39e-08	1.16e-06
MAPK8IP3	5081.19	-0.354442	0.0647599	-5.47317	4.42e-08	1.17e-06
ZNF579	930.068	-0.461627	0.0843755	-5.4711	4.47e-08	1.18e-06
FKRP	1192.2	-0.291948	0.0534237	-5.46476	4.64e-08	1.22e-06
MAN2B1	370.644	-0.407389	0.0748279	-5.44435	5.2e-08	1.35e-06
ALDH16A1	307.441	-0.402152	0.0739603	-5.4374	5.41e-08	1.4e-06
LZTS1	2099.66	-0.341585	0.0629209	-5.4288	5.67e-08	1.46e-06
COMTD1	983.553	-0.345696	0.0637098	-5.4261	5.76e-08	1.49e-06
ZSCAN16	337.074	0.343952	0.0633985	5.42524	5.79e-08	1.49e-06
TMEM100	79.4825	0.810429	0.149483	5.42155	5.91e-08	1.51e-06
SMARCA1	4347.15	0.537858	0.0994075	5.41064	6.28e-08	1.59e-06
C11orf68	903.529	-0.310939	0.057459	-5.41151	6.25e-08	1.59e-06
SHC2	4258.35	-0.355008	0.0656145	-5.41052	6.28e-08	1.59e-06
NYAP1	3055.12	-0.326205	0.0603711	-5.40333	6.54e-08	1.64e-06
CHMP6	723.498	-0.263246	0.0488238	-5.39175	6.98e-08	1.74e-06
DHRS2	417.499	-0.863533	0.16022	-5.38968	7.06e-08	1.76e-06
AHNAK2	2443.96	-0.384186	0.0713086	-5.38765	7.14e-08	1.78e-06
PDF	136.824	-0.604102	0.112149	-5.38662	7.18e-08	1.78e-06
SPHK2	1000.35	-0.441711	0.0823177	-5.36593	8.05e-08	1.98e-06
ADAM11	3800.25	-0.2911	0.0542537	-5.36554	8.07e-08	1.98e-06
IRX6	73.9216	-0.974944	0.182345	-5.3467	8.96e-08	2.16e-06
FRG1EP	259.06	-0.869207	0.162588	-5.34607	8.99e-08	2.16e-06
TCF7L2	757.149	-0.30184	0.0564645	-5.34566	9.01e-08	2.17e-06
SPX	105.118	1.18661	0.222396	5.33557	9.52e-08	2.27e-06
CYP2S1	86.298	-0.75277	0.141109	-5.33468	9.57e-08	2.28e-06
AGAP3	3796.29	-0.26628	0.0499387	-5.33213	9.71e-08	2.31e-06
FAAH	964.833	-0.375073	0.0704345	-5.32513	1.01e-07	2.38e-06
NTM	3276.4	-0.491913	0.0924317	-5.32191	1.03e-07	2.42e-06
GDPD5	1393.04	-0.303269	0.0570276	-5.31793	1.05e-07	2.47e-06
INPP4B	627.58	0.540959	0.101769	5.31558	1.06e-07	2.49e-06
ARHGDIG	1721.55	-0.363614	0.0684443	-5.31255	1.08e-07	2.53e-06
PUSL1	299.28	-0.541375	0.102115	-5.30163	1.15e-07	2.67e-06
ZNF439	425.637	0.63826	0.120696	5.28816	1.24e-07	2.85e-06
MED25	811.853	-0.398873	0.0755619	-5.27875	1.3e-07	2.99e-06
JPH3	3894.86	-0.309742	0.058699	-5.27679	1.31e-07	3.02e-06
COL25A1	179.043	0.664028	0.125908	5.27391	1.34e-07	3.06e-06
LTBP4	663.813	-0.430178	0.0817629	-5.26128	1.43e-07	3.23e-06
CAPN15	843.126	-0.40361	0.0767215	-5.26072	1.43e-07	3.24e-06
CARM1	2242.61	-0.297138	0.0564978	-5.25928	1.45e-07	3.24e-06
CEND1	3117.31	-0.33228	0.0633081	-5.24862	1.53e-07	3.41e-06
LZTS3	4195.05	-0.290789	0.0556031	-5.22974	1.7e-07	3.71e-06
LRFN4	2177.6	-0.358861	0.0686894	-5.22439	1.75e-07	3.8e-06
JUN	1902.28	-0.428883	0.0822075	-5.21707	1.82e-07	3.93e-06
ZNF658B	24.9164	1.44331	0.277492	5.20127	1.98e-07	4.25e-06
RAB11B	5673.63	-0.281534	0.0542237	-5.19208	2.08e-07	4.44e-06
PCDH18	50.8841	1.38102	0.266355	5.18486	2.16e-07	4.58e-06
NDOR1	471.581	-0.436696	0.0844573	-5.17062	2.33e-07	4.89e-06
ZNF414	379.066	-0.51946	0.100593	-5.164	2.42e-07	5.06e-06
MED15	1262.48	-0.317567	0.0616013	-5.1552	2.53e-07	5.29e-06
NADSYN1	692.024	-0.325556	0.0631557	-5.15482	2.54e-07	5.29e-06
KIF1A	55759.1	-0.33711	0.0654221	-5.15285	2.57e-07	5.33e-06
TBC1D17	814.852	-0.324606	0.063	-5.15248	2.57e-07	5.33e-06
KIF20B	174.797	0.500556	0.0972009	5.14971	2.61e-07	5.41e-06
TOP2A	64.1658	1.59113	0.309369	5.14317	2.7e-07	5.57e-06
AP5Z1	722.389	-0.35911	0.0701668	-5.11795	3.09e-07	6.27e-06
FAM111B	20.6562	1.69616	0.331813	5.1118	3.19e-07	6.45e-06
LOC105379477	654.738	-1.05519	0.206682	-5.10538	3.3e-07	6.65e-06
SMAD9	437.826	-0.458438	0.089802	-5.10498	3.31e-07	6.66e-06
DVL1	2120.05	-0.293066	0.0574176	-5.10411	3.32e-07	6.68e-06
CHRNB3	162.36	-0.890614	0.174524	-5.10309	3.34e-07	6.71e-06
IER5L	1087.38	-0.620087	0.121595	-5.09961	3.4e-07	6.82e-06
MAPK8IP1	10055.3	-0.281565	0.0552791	-5.09352	3.51e-07	7.03e-06
ENDOG	591.255	-0.501799	0.0986077	-5.08884	3.6e-07	7.18e-06
MPG	364.687	-0.35704	0.070161	-5.08887	3.6e-07	7.18e-06
SBF1	7248.48	-0.306917	0.0603296	-5.08734	3.63e-07	7.22e-06
XIAP	4258.66	0.346626	0.0681859	5.08354	3.7e-07	7.34e-06
KIFC3	1670.27	-0.326603	0.0643506	-5.07536	3.87e-07	7.64e-06
PIGQ	1012.64	-0.388953	0.0767145	-5.07014	3.98e-07	7.84e-06
CNTFR	3331.5	-0.277835	0.0548178	-5.06834	4.01e-07	7.89e-06
RHBDL1	73.9833	-0.701478	0.13845	-5.06666	4.05e-07	7.95e-06
HGS	2263.65	-0.257094	0.050961	-5.04492	4.54e-07	8.77e-06
MAGEE1	3584.93	-0.33089	0.0656263	-5.04204	4.61e-07	8.88e-06
IQSEC2	809.299	-0.539114	0.10695	-5.0408	4.64e-07	8.93e-06
TXNDC5	111.701	-0.658471	0.130732	-5.0368	4.73e-07	9.08e-06
LOC283788	1080.81	-1.03508	0.205555	-5.03554	4.76e-07	9.13e-06
LINC02593	301.868	-0.47219	0.0938331	-5.03224	4.85e-07	9.26e-06
GPAA1	1999.41	-0.312512	0.0622868	-5.0173	5.24e-07	9.93e-06
SGSM3	1672.14	-0.262115	0.0522581	-5.01578	5.28e-07	9.99e-06
JUND	3809.01	-0.378089	0.0753771	-5.01597	5.28e-07	9.99e-06
RTN4RL1	1041.55	-0.334557	0.0667128	-5.01488	5.31e-07	1e-05
ITGAV	1546.72	0.367314	0.0732841	5.01219	5.38e-07	1.01e-05
REX1BD	1130.56	-0.317166	0.0632838	-5.01181	5.39e-07	1.01e-05
NPY1R	357.268	0.519881	0.103785	5.00921	5.47e-07	1.03e-05
SEPT5-GP1BB	705.824	-0.513587	0.102557	-5.0078	5.51e-07	1.03e-05
AGPAT2	52.9815	-0.949887	0.190186	-4.99452	5.9e-07	1.1e-05
C6orf226	315.105	-0.409967	0.0822105	-4.98679	6.14e-07	1.13e-05
TBX10	12.564	-1.98388	0.397991	-4.98472	6.21e-07	1.14e-05
SPIRE2	1316.91	-0.260847	0.0523909	-4.97887	6.4e-07	1.17e-05
SLC66A2	1554.51	-0.25268	0.0507599	-4.97794	6.43e-07	1.18e-05
SST	2914.83	0.461165	0.0928427	4.96716	6.79e-07	1.23e-05
CDK18	319.377	-0.523933	0.105497	-4.96631	6.82e-07	1.23e-05
AP2A1	3921.36	-0.301753	0.0607736	-4.96521	6.86e-07	1.24e-05
MIB2	1577.16	-0.351055	0.0707152	-4.96435	6.89e-07	1.24e-05
PDGFC	574.24	0.558821	0.112596	4.96307	6.94e-07	1.25e-05
B4GALNT4	4589.46	-0.370192	0.0746174	-4.96121	7.01e-07	1.26e-05
PLEC	7335.08	-0.40061	0.0807662	-4.96012	7.04e-07	1.26e-05
PFAS	906.375	-0.265452	0.0535236	-4.95953	7.07e-07	1.26e-05
CEP170B	4081.43	-0.329492	0.0664528	-4.95829	7.11e-07	1.27e-05
BLOC1S3	457.486	-0.289767	0.0584572	-4.95691	7.16e-07	1.28e-05
RASEF	520.947	0.523733	0.105792	4.9506	7.4e-07	1.32e-05
ADAMTS5	419.817	0.414239	0.0839619	4.93365	8.07e-07	1.42e-05
TLNRD1	1878.63	-0.296329	0.0601097	-4.92981	8.23e-07	1.45e-05
ARMC5	667.312	-0.346226	0.0702581	-4.92791	8.31e-07	1.46e-05
FLYWCH1	1755.75	-0.298043	0.0606133	-4.91712	8.78e-07	1.53e-05
ACAP3	4340.56	-0.378521	0.0769919	-4.91638	8.82e-07	1.54e-05
THRB	92.1633	0.669041	0.136246	4.91054	9.08e-07	1.58e-05
LOC100287497	300.695	0.380552	0.0775475	4.90734	9.23e-07	1.6e-05
QTRT1	945.707	-0.28532	0.0581689	-4.90504	9.34e-07	1.62e-05
CCM2L	215.56	-0.46795	0.0954134	-4.90445	9.37e-07	1.62e-05
MID2	1925.68	0.593973	0.121141	4.90315	9.43e-07	1.63e-05
METRNL	800.208	-0.336716	0.0687896	-4.89486	9.84e-07	1.7e-05
TMOD1	555.383	-0.493564	0.100932	-4.89006	1.01e-06	1.73e-05
THEM6	790.964	-0.279212	0.0572759	-4.87486	1.09e-06	1.85e-05
ADGRB2	2574.68	-0.440656	0.090672	-4.85989	1.17e-06	1.99e-05
RGS10	1011.93	-0.303658	0.0625056	-4.85809	1.19e-06	2e-05
SCAF1	3319.75	-0.35154	0.0723897	-4.85622	1.2e-06	2.02e-05
ZNF598	556.286	-0.420891	0.0868835	-4.84431	1.27e-06	2.13e-05
RFNG	764.588	-0.258477	0.0533737	-4.84278	1.28e-06	2.15e-05
ALKBH6	424.094	-0.368459	0.0761252	-4.84017	1.3e-06	2.17e-05
TRMT61A	363.74	-0.336317	0.0695856	-4.83314	1.34e-06	2.24e-05
WDR86	1478.04	-0.365855	0.0757376	-4.83057	1.36e-06	2.27e-05
ERCC2	1269.67	-0.283436	0.0587554	-4.824	1.41e-06	2.33e-05
SPTBN2	6500.86	-0.279965	0.0580937	-4.81919	1.44e-06	2.38e-05
ISL2	652.53	-0.493776	0.102643	-4.81064	1.5e-06	2.46e-05
NAT8L	2303.96	-0.309481	0.0644023	-4.80543	1.54e-06	2.51e-05
LRRC45	405.803	-0.458547	0.095582	-4.79742	1.61e-06	2.6e-05
DBF4	254.947	0.380783	0.0794773	4.79109	1.66e-06	2.67e-05
ZFYVE28	227.532	-0.456692	0.0954723	-4.7835	1.72e-06	2.76e-05
VSTM2A-OT1	516.248	0.526633	0.110344	4.77265	1.82e-06	2.89e-05
CBARP	1972.79	-0.469313	0.0987102	-4.75445	1.99e-06	3.14e-05
TKFC	465.317	-0.331999	0.0698713	-4.75159	2.02e-06	3.18e-05
LOC283028	122.118	-1.43066	0.301259	-4.74894	2.04e-06	3.22e-05
FBXW9	337.336	-0.369607	0.0779912	-4.73909	2.15e-06	3.37e-05
NCDN	5436.42	-0.280068	0.059117	-4.73753	2.16e-06	3.39e-05
SSNA1	1384.19	-0.273305	0.0577604	-4.73171	2.23e-06	3.48e-05
LMF2	756.326	-0.342769	0.0724819	-4.72903	2.26e-06	3.51e-05
KIAA1217	86.6804	-0.559184	0.118486	-4.71939	2.37e-06	3.66e-05
TMEM240	366.94	-0.352566	0.074746	-4.71686	2.4e-06	3.7e-05
RASSF7	317.527	-0.357892	0.0759946	-4.70944	2.48e-06	3.82e-05
CASKIN1	5004.18	-0.343179	0.0728715	-4.70938	2.48e-06	3.82e-05
ZNF92	756.183	0.270607	0.0575329	4.70351	2.56e-06	3.92e-05
GFRA2	699.725	-0.432707	0.0920717	-4.69968	2.61e-06	3.97e-05
NR2F6	1425.82	-0.301437	0.0642759	-4.68973	2.74e-06	4.14e-05
UBALD1	620.643	-0.336319	0.0717404	-4.68801	2.76e-06	4.16e-05
ZNF787	788.077	-0.315528	0.0673699	-4.68352	2.82e-06	4.24e-05
DAPK3	1139.8	-0.265792	0.0568782	-4.67301	2.97e-06	4.43e-05
TSHZ2	223.394	0.547697	0.117369	4.66646	3.06e-06	4.54e-05
ADGRB1	2485.79	-0.365569	0.0784642	-4.65906	3.18e-06	4.68e-05
RMST	2598.07	0.303354	0.0652217	4.65112	3.3e-06	4.85e-05
PRELID1	858.611	-0.362342	0.0779088	-4.65085	3.31e-06	4.85e-05
MMEL1	28.575	-1.12264	0.241691	-4.64494	3.4e-06	4.98e-05
SPSB4	493.886	-0.300719	0.06482	-4.63929	3.5e-06	5.1e-05
KLHL1	423.17	-0.373297	0.0804961	-4.63745	3.53e-06	5.13e-05
SARS2	225.493	-0.407865	0.0881248	-4.62827	3.69e-06	5.34e-05
GUCY1A2	1207.45	0.388559	0.0840571	4.62256	3.79e-06	5.47e-05
ALKBH7	1622.3	-0.32284	0.0699534	-4.61507	3.93e-06	5.65e-05
EFCAB5	85.9062	0.627509	0.136155	4.60879	4.05e-06	5.8e-05
WDR18	651.544	-0.330936	0.0718168	-4.60806	4.06e-06	5.81e-05
TM4SF4	25.7153	1.43145	0.311406	4.59673	4.29e-06	6.09e-05
PKD1	5304.47	-0.338981	0.0738014	-4.59315	4.37e-06	6.17e-05
PRRG3	116.85	-0.491746	0.107277	-4.58391	4.56e-06	6.41e-05
ZNF668	372.898	-0.346361	0.0755876	-4.58225	4.6e-06	6.44e-05
SATB2	57.7892	-0.747966	0.163264	-4.58133	4.62e-06	6.46e-05
CPAMD8	130.017	-0.489897	0.10711	-4.57376	4.79e-06	6.66e-05
LINC00632	198.332	0.48914	0.107074	4.56824	4.92e-06	6.82e-05
LOC441666	780.388	-0.892264	0.195704	-4.55925	5.13e-06	7.09e-05
POLRMT	1156.91	-0.334925	0.0734641	-4.55903	5.14e-06	7.09e-05
ASPSCR1	585.53	-0.29551	0.0649742	-4.54811	5.41e-06	7.44e-05
MMP15	3547.02	-0.331625	0.0730215	-4.54148	5.59e-06	7.64e-05
UTS2	7658.55	0.404297	0.089061	4.53956	5.64e-06	7.7e-05
NOP53	1702.04	-0.264738	0.0583207	-4.53935	5.64e-06	7.7e-05
INTS1	2785.16	-0.387345	0.0853481	-4.53842	5.67e-06	7.72e-05
TLX1	114.534	-2.03709	0.448898	-4.53797	5.68e-06	7.73e-05
PPP4R4	328.364	0.426309	0.0939488	4.53768	5.69e-06	7.74e-05
INPP5E	887.142	-0.348939	0.0770173	-4.53066	5.88e-06	7.96e-05
SOX6	587.862	0.577424	0.127623	4.52445	6.06e-06	8.16e-05
FN3K	1184.73	-0.301277	0.0666011	-4.5236	6.08e-06	8.19e-05
SMOX	284.525	-0.384682	0.0850959	-4.52057	6.17e-06	8.3e-05
MMP24OS	638.99	-0.332266	0.073521	-4.51933	6.2e-06	8.33e-05
MPND	1009.87	-0.283455	0.0627703	-4.51574	6.31e-06	8.46e-05
CCDC102B	335.761	0.69242	0.153407	4.51363	6.37e-06	8.53e-05
ARHGEF4	1831.47	-0.279366	0.0619472	-4.50975	6.49e-06	8.65e-05
WNT2B	410.39	0.408613	0.0908207	4.49912	6.82e-06	9.07e-05
ANAPC2	852.572	-0.318384	0.0707648	-4.49918	6.82e-06	9.07e-05
TENM1	6039.99	0.833545	0.185422	4.49539	6.94e-06	9.22e-05
ATAD5	317.178	0.335326	0.0746039	4.49475	6.97e-06	9.24e-05
JUP	4732.43	-0.332426	0.0739911	-4.49278	7.03e-06	9.32e-05
TMCC3	371.5	-0.391749	0.0873594	-4.48433	7.31e-06	9.64e-05
SLC4A3	2683.68	-0.313637	0.070069	-4.47612	7.6e-06	9.96e-05
KLHL5	3229.71	0.326384	0.0729643	4.4732	7.71e-06	0.000100703
KNDC1	1785.51	-0.320162	0.071573	-4.47323	7.7e-06	0.000100703
ZNF672	1063.87	-0.277506	0.062053	-4.47208	7.75e-06	0.000101086
ASPM	47.2476	0.780478	0.174544	4.47152	7.77e-06	0.000101279
TMEM271	1018.44	-0.342071	0.0765178	-4.47048	7.8e-06	0.000101701
MKI67	53.0465	1.40198	0.313712	4.46901	7.86e-06	0.000102327
GLI4	287.93	-0.400377	0.0896301	-4.46699	7.93e-06	0.000103224
RNPEPL1	409.386	-0.431414	0.0965827	-4.46678	7.94e-06	0.000103249
WDR24	353.971	-0.348172	0.0780248	-4.46232	8.11e-06	0.00010512
PLCB3	279.647	-0.627923	0.140722	-4.46214	8.11e-06	0.000105135
SELENOO	699.14	-0.322842	0.0724371	-4.45685	8.32e-06	0.000107451
BRAT1	625.351	-0.299104	0.0672246	-4.44933	8.61e-06	0.000110809
MAP3K6	181.788	-0.480917	0.108171	-4.4459	8.75e-06	0.000112432
KCNK9	1680.41	-0.801753	0.180391	-4.44452	8.81e-06	0.000113074
D2HGDH	243.635	-0.355883	0.0801602	-4.43964	9.01e-06	0.000115423
FOXP2	201.442	0.528852	0.119204	4.43654	9.14e-06	0.000116934
PKN1	2918.72	-0.260366	0.0587045	-4.43519	9.2e-06	0.000117583
PHYHIP	142.411	-0.509165	0.115026	-4.42651	9.58e-06	0.000121748
SAC3D1	496.084	-0.316923	0.0716133	-4.42547	9.62e-06	0.000122055
PIP5K1C	3762.71	-0.330472	0.0748171	-4.41707	1e-05	0.000126543
ZNRF2P1	184.14	-0.507699	0.115057	-4.4126	1.02e-05	0.000128729
LYNX1	2573.95	-0.376326	0.0855661	-4.39808	1.09e-05	0.000136227
FAM207A	486.121	-0.250947	0.057096	-4.39517	1.11e-05	0.000137969
TMEM175	575.948	-0.379475	0.0865574	-4.38409	1.16e-05	0.000144088
NUCB2	1822.26	0.259224	0.0592191	4.37737	1.2e-05	0.000148193
DAZAP1	1589.21	-0.276341	0.0631383	-4.37676	1.2e-05	0.000148509
KIF26A	1556.24	-0.52099	0.119043	-4.3765	1.21e-05	0.000148587
WASH2P	1113.33	-0.292143	0.0667703	-4.37534	1.21e-05	0.00014917
STC1	1068.62	-0.300761	0.0688022	-4.37139	1.23e-05	0.000151382
IRF3	182.872	-0.419011	0.0958649	-4.37085	1.24e-05	0.000151656
RPS4X	15307	-0.304881	0.0697779	-4.36931	1.25e-05	0.000152433
ANKRD9	494.274	-0.271755	0.06228	-4.36344	1.28e-05	0.000155859
EPN1	4376.04	-0.294627	0.0675752	-4.35999	1.3e-05	0.000158094
CDK1	28.1802	1.57381	0.361437	4.35433	1.33e-05	0.000161509
ZNF35	466.269	0.268471	0.061662	4.35391	1.34e-05	0.000161678
EOLA2	245.878	-0.388328	0.0891973	-4.35358	1.34e-05	0.000161688
LINC01139	23.0894	1.64438	0.377755	4.35303	1.34e-05	0.000161783
CAMSAP3	2256.69	-0.415117	0.0953728	-4.35258	1.35e-05	0.000161905
ESRRB	229.483	0.700175	0.160959	4.35002	1.36e-05	0.00016326
FPGS	549.332	-0.271197	0.0624178	-4.34486	1.39e-05	0.000166711
CACTIN	367.103	-0.346248	0.0797053	-4.3441	1.4e-05	0.000167167
MAGEE2	13.5639	1.47902	0.3418	4.32714	1.51e-05	0.000179505
SF3A2	1243.82	-0.350164	0.080967	-4.32477	1.53e-05	0.000181324
JMJD8	336.593	-0.383674	0.088759	-4.32265	1.54e-05	0.000182595
TBL1X	775.799	0.733236	0.169709	4.32055	1.56e-05	0.000183864
REEP6	154.388	-0.481988	0.111762	-4.31261	1.61e-05	0.000189725
ADGRL4	54.5794	0.951726	0.220753	4.31127	1.62e-05	0.000190749
ZC3H3	684.334	-0.299638	0.069643	-4.30248	1.69e-05	0.000197707
ATG4D	672.749	-0.304331	0.070776	-4.29993	1.71e-05	0.000199486
FLACC1	111.381	0.541863	0.126048	4.29885	1.72e-05	0.000200326
NTN3	46.9357	-0.836374	0.194842	-4.29258	1.77e-05	0.000205537
POTEE	29.5342	1.41181	0.329193	4.2887	1.8e-05	0.000207838
RNF31	705.722	0.305189	0.0712105	4.28573	1.82e-05	0.000210085
ST6GALNAC4	184.275	-0.416427	0.0972114	-4.28373	1.84e-05	0.000211847
TPTEP1	34.4474	3.42398	0.799741	4.28136	1.86e-05	0.000213804
ZNF524	72.9453	-0.657201	0.153659	-4.27701	1.89e-05	0.00021751
AGRN	6940.11	-0.382759	0.0895604	-4.27375	1.92e-05	0.000219237
DLGAP3	2030.41	-0.347407	0.0812896	-4.2737	1.92e-05	0.000219237
CLCN7	1251.66	-0.339681	0.0795018	-4.27262	1.93e-05	0.000220018
TBC1D10B	2145.58	-0.261956	0.0615209	-4.25799	2.06e-05	0.000233365
LRWD1	1178.64	-0.251287	0.0590917	-4.25249	2.11e-05	0.000238658
TPRN	519.503	-0.325544	0.0766417	-4.24761	2.16e-05	0.000242858
GPSM2	148.195	0.448833	0.105836	4.24082	2.23e-05	0.000248462
H1-10	4399.31	-0.279103	0.0658328	-4.23958	2.24e-05	0.000249691
NR1H2	335.207	-0.34273	0.0809269	-4.23506	2.28e-05	0.000254592
SLC45A1	912.909	-0.327006	0.0773974	-4.22502	2.39e-05	0.00026427
PLA2G6	266.239	-0.366312	0.0867968	-4.22034	2.44e-05	0.000269
FCSK	177.154	-0.41062	0.0973452	-4.21819	2.46e-05	0.000270749
PCAT6	107.542	-0.590704	0.140101	-4.21628	2.48e-05	0.000272725
TMEM220	132.368	0.418288	0.0992642	4.21389	2.51e-05	0.000275457
WIZ	3210.82	-0.283711	0.0673433	-4.2129	2.52e-05	0.000276496
PDZD4	10454.8	0.457682	0.108657	4.21217	2.53e-05	0.000277222
KIF2C	33.9049	0.959484	0.227932	4.20951	2.56e-05	0.000279996
CCDC120	596.261	-0.420832	0.100307	-4.19545	2.72e-05	0.00029598
SLC12A7	504.633	-0.456062	0.108874	-4.1889	2.8e-05	0.00030374
GAA	890.929	-0.261547	0.0625537	-4.18116	2.9e-05	0.000313141
BCR	3244.57	-0.253781	0.0607609	-4.17671	2.96e-05	0.000318563
HEXD	380.031	-0.358559	0.085934	-4.17249	3.01e-05	0.000323364
COL19A1	90.716	0.695501	0.166741	4.17114	3.03e-05	0.000324908
RADIL	431.782	-0.422456	0.101415	-4.1656	3.11e-05	0.00033171
PPP1R16A	829.515	-0.323444	0.077787	-4.15807	3.21e-05	0.000341662
ZNF653	410.207	-0.284872	0.0685453	-4.15597	3.24e-05	0.000343972
KBTBD8	409.976	0.29355	0.0706854	4.15291	3.28e-05	0.000347575
CCDC106	837.689	-0.263596	0.0634939	-4.15152	3.3e-05	0.000349493
E4F1	745.915	-0.26913	0.0648891	-4.14754	3.36e-05	0.000354584
LRP5	484.922	-0.440276	0.106164	-4.14713	3.37e-05	0.000355017
DEXI	369.106	-0.401983	0.0970809	-4.1407	3.46e-05	0.00036237
PHF11	5.44616	-2.53862	0.61351	-4.13786	3.51e-05	0.00036603
SLC52A2	992.167	-0.344222	0.0832985	-4.13239	3.59e-05	0.00037421
DNAJC22	70.3281	-0.645836	0.156387	-4.12974	3.63e-05	0.000377684
TMPRSS15	42.428	0.789276	0.191316	4.12551	3.7e-05	0.000383587
RPS2P32	25.3138	-1.19608	0.290207	-4.12147	3.76e-05	0.000389249
ZNF517	350.46	-0.344173	0.0836882	-4.11257	3.91e-05	0.000402507
CTU1	358.534	-0.345685	0.0843799	-4.09677	4.19e-05	0.000427092
NRBP2	1387.5	-0.373395	0.091275	-4.09088	4.3e-05	0.000435368
JAG2	1883.76	-0.270309	0.0660826	-4.09048	4.3e-05	0.000435639
LOC100287846	436.055	-0.534407	0.130885	-4.08303	4.45e-05	0.000447591
MCM10	19.6119	1.23638	0.303046	4.07985	4.51e-05	0.000453009
MED16	1064.24	-0.337805	0.0828193	-4.07882	4.53e-05	0.000454249
IRF2BP1	948.574	-0.381848	0.0936167	-4.07885	4.53e-05	0.000454249
ACSL4	18004.3	0.290094	0.0711297	4.07838	4.54e-05	0.000454859
ZBTB45	687.033	-0.371601	0.0911543	-4.07662	4.57e-05	0.000458074
WASHC1	582.413	-0.428906	0.10532	-4.0724	4.65e-05	0.000464395
ANO8	2540.68	-0.333931	0.0821903	-4.0629	4.85e-05	0.000480789
NIBAN2	858.505	-0.251538	0.0619326	-4.06148	4.88e-05	0.000483197
POU2F2	475.167	-0.390141	0.0961843	-4.05618	4.99e-05	0.000493195
MORC4	167.164	0.494819	0.122054	4.0541	5.03e-05	0.000496799
SPPL2B	938.134	-0.374937	0.0925297	-4.05207	5.08e-05	0.000500843
LRRC1	433.615	0.283639	0.0701067	4.04582	5.21e-05	0.000512732
TMEM200C	444.052	-0.412502	0.102331	-4.03106	5.55e-05	0.00054424
ATP1A3	29692.8	-0.310361	0.0770165	-4.0298	5.58e-05	0.000546571
RBM24	89.0243	0.698342	0.173973	4.01409	5.97e-05	0.000581442
TSC22D1-AS1	299.999	-0.337179	0.0840175	-4.0132	5.99e-05	0.000583327
PPP2R3B	75.2232	-2.01619	0.502427	-4.01291	6e-05	0.00058367
PLEKHH3	605.229	-0.33653	0.0839459	-4.00889	6.1e-05	0.00059216
RARA-AS1	141.038	-0.44255	0.110562	-4.00271	6.26e-05	0.000606213
RXRA	471.432	-0.360065	0.0900437	-3.99879	6.37e-05	0.000614052
KIF20A	21.4869	1.34536	0.336456	3.99862	6.37e-05	0.000614152
SLC15A4	283.937	0.715116	0.178951	3.99614	6.44e-05	0.000619291
LRRC4B	4363.04	-0.311296	0.0779712	-3.99245	6.54e-05	0.000627032
COL3A1	29.2532	-1.57992	0.395845	-3.99126	6.57e-05	0.000629845
LINC00957	257.997	-0.319245	0.0800706	-3.98704	6.69e-05	0.000639784
ADCK5	226.901	-0.432139	0.108472	-3.98388	6.78e-05	0.000647341
NAGPA	203.479	-0.404247	0.101493	-3.983	6.81e-05	0.000649043
TLX3	311.848	-0.578129	0.14517	-3.98243	6.82e-05	0.000649935
SLC25A53	346.216	-0.326769	0.0820522	-3.98245	6.82e-05	0.000649935
NPRL3	791.862	-0.330663	0.0831146	-3.9784	6.94e-05	0.000659647
SHPK	341.084	-0.266189	0.0672122	-3.96042	7.48e-05	0.00070357
PRR5	559.775	-0.314442	0.0795053	-3.95498	7.65e-05	0.000717536
VPS9D1	811.487	-0.313276	0.0792799	-3.95151	7.77e-05	0.000725928
FIRRE	386.467	-0.379327	0.0959968	-3.95145	7.77e-05	0.000725928
UBXN11	204.552	-0.374234	0.0947131	-3.95124	7.77e-05	0.000726207
ABCD2	149.637	-0.495078	0.125313	-3.95074	7.79e-05	0.000727351
TAF6L	518.308	-0.282392	0.0715048	-3.94927	7.84e-05	0.000730681
MAFK	320.657	-0.304181	0.0771111	-3.94471	7.99e-05	0.000742828
ZNF546	461.326	0.282627	0.0718768	3.93211	8.42e-05	0.000780468
ZNF444	729.251	-0.250178	0.0636831	-3.92849	8.55e-05	0.000791131
IGHMBP2	680.513	-0.255651	0.0651526	-3.92387	8.71e-05	0.000804759
ZNF775	430.642	-0.283756	0.0723274	-3.92321	8.74e-05	0.00080655
SOX12	5117.12	-0.277959	0.0709758	-3.91625	8.99e-05	0.000827244
VRK2	107.211	0.585346	0.149957	3.90342	9.48e-05	0.000865304
CPEB1	423.608	-0.296103	0.0760007	-3.89605	9.78e-05	0.000886399
ADRA2C	776.017	-0.357543	0.0918071	-3.8945	9.84e-05	0.000891472
SLC29A4	1439.42	-0.271777	0.0698403	-3.8914	9.97e-05	0.000901596
ANKRD13B	1430.03	-0.322868	0.0829883	-3.89052	0.000100028	0.000903504
SLC39A13	963.305	-0.26356	0.0677644	-3.88935	0.000100511	0.000907414
BIRC5	17.2266	1.58955	0.408816	3.88817	0.000101002	0.000910373
RTN4RL2	1394.35	-0.367001	0.0944019	-3.88764	0.000101224	0.000911575
PIP5KL1	297.262	-0.32973	0.0848307	-3.88692	0.000101523	0.000913809
PCDHGA10	220.538	0.399594	0.102875	3.88427	0.000102638	0.000922466
MICALL1	2274.57	-0.251243	0.0647071	-3.88277	0.000103274	0.000926804
GADD45G	296.362	-0.366564	0.0947565	-3.86848	0.000109515	0.000975539
C19orf71	197.11	-0.323973	0.0838071	-3.8657	0.00011077	0.000984782
INSM1	436.732	0.35138	0.0912014	3.85279	0.000116778	0.00103059
HOOK1	1017.66	0.254112	0.0659829	3.85118	0.000117551	0.0010359
GUSBP4	245.953	0.326117	0.0847666	3.84724	0.000119458	0.00105116
DPP10	2759.03	0.292721	0.0761293	3.84505	0.000120527	0.0010585
KNL1	65.74	0.666948	0.173586	3.84217	0.000121954	0.00106896
LOC101927359	330.484	0.30158	0.0785986	3.83697	0.000124564	0.00108604
MAP3K10	3488.44	-0.33871	0.0882736	-3.83705	0.000124523	0.00108604
CDK5R2	4080.8	-0.315653	0.082339	-3.83357	0.000126296	0.00109837
SIGIRR	154.69	-0.447012	0.116626	-3.83287	0.000126655	0.00110003
CPLANE2	357.74	-0.305205	0.0797257	-3.82819	0.00012909	0.00111849
HES6	1875.19	-0.311946	0.0815002	-3.82756	0.000129422	0.00111976
MIR3960	25.1003	-1.0496	0.274561	-3.82284	0.000131921	0.00113575
PITPNM1	5430.34	-0.277075	0.0724971	-3.82188	0.000132439	0.00113878
INPP5J	508.192	-0.360036	0.0942892	-3.81842	0.00013431	0.00115267
PAOX	201.233	-0.366861	0.0961169	-3.81682	0.000135184	0.00115907
ABCB8	1232.81	-0.296372	0.0777661	-3.81107	0.000138367	0.00118132
FASN	21865.3	-0.333518	0.0877094	-3.80253	0.000143225	0.00121762
BTBD17	577.848	-0.552424	0.145621	-3.79358	0.000148492	0.00125472
TMEM266	289.338	-0.349973	0.0923773	-3.78852	0.000151548	0.00127686
PXMP4	414.3	-0.330701	0.0876196	-3.77428	0.00016047	0.00133841
TRAPPC9	2101.27	-0.264689	0.0702061	-3.77017	0.000163134	0.0013575
SCAMP4	855.238	-0.275722	0.0731916	-3.76712	0.00016514	0.00137166
ABCA2	2731.84	-0.319326	0.0848285	-3.76437	0.000166973	0.00138498
MIR4458HG	234.536	-3.98072	1.05826	-3.76158	0.000168842	0.00139792
RAB3IL1	226.867	-0.372994	0.0993099	-3.75586	0.000172749	0.00142534
RTN4R	462.115	-0.360681	0.0962479	-3.74741	0.00017867	0.00146919
SPP1	960.359	-0.276777	0.0738817	-3.74622	0.000179519	0.00147425
ST3GAL4	265.055	-0.379445	0.101466	-3.73963	0.000184292	0.00150633
MYPOP	200.202	-0.362757	0.0970057	-3.73955	0.000184353	0.00150633
CKAP2L	22.5276	1.29458	0.346272	3.73863	0.000185025	0.00151045
KLHL26	519.656	-0.332126	0.0888725	-3.7371	0.000186152	0.00151896
BOP1	274.614	-0.488293	0.13078	-3.73371	0.000188679	0.0015382
FAM135B	47.2394	-3.42282	0.916795	-3.73346	0.00018887	0.00153836
TESK1	1426.81	-0.250421	0.0671437	-3.72963	0.000191764	0.00155773
DNASE1L1	239.979	-0.277634	0.0744809	-3.72759	0.000193321	0.00156826
ZNF443	262.437	0.323162	0.0870234	3.7135	0.00020441	0.00164713
SPC24	7.5518	1.6203	0.436314	3.7136	0.000204335	0.00164713
LOC112694756	73.7734	-0.590429	0.159005	-3.71327	0.000204601	0.00164793
RDH14	160.093	-0.500175	0.134713	-3.71289	0.000204906	0.00164892
SULF2	9066.23	0.358678	0.0967893	3.70576	0.000210758	0.00168774
NCKIPSD	423.055	-0.286799	0.077489	-3.70115	0.00021462	0.00171488
TRPM4	869.879	-0.315109	0.0853646	-3.69133	0.000223086	0.00177448
ACSS2	2825.36	-0.306683	0.0831295	-3.68922	0.00022494	0.00178549
NAA11	15.7903	1.12449	0.304864	3.68851	0.000225575	0.00178974
CDPF1	184.517	-0.380124	0.103231	-3.68225	0.000231187	0.00182466
ADGRA1	419.477	-0.345717	0.0940057	-3.67762	0.000235424	0.00185305
NACC2	564.702	-0.398501	0.108372	-3.67716	0.000235845	0.00185494
MAP1S	1888.98	-0.34001	0.0925731	-3.67288	0.000239834	0.00188141
DUOX1	191.12	0.391006	0.106512	3.67101	0.000241592	0.00189355
EME2	255.179	-0.470813	0.128261	-3.67074	0.00024185	0.00189476
KIF18A	18.7892	0.992376	0.271393	3.6566	0.000255582	0.00198427
SPATA2L	960.332	-0.265449	0.0726103	-3.6558	0.000256379	0.00198875
MIR4785	27.2496	-0.869426	0.237897	-3.65463	0.000257552	0.00199528
ZNF230	97.0487	0.481444	0.131848	3.65152	0.000260697	0.00201619
GTSE1	17.3013	1.30039	0.356248	3.65024	0.000262	0.00202302
ADGRA1-AS1	30.2408	-0.78123	0.214496	-3.64217	0.000270353	0.00207665
APC2	10737.3	-0.31609	0.0868183	-3.64083	0.000271763	0.00208154
ATAD3B	511.717	-0.301474	0.0828172	-3.64023	0.000272393	0.00208523
MCOLN1	634.813	-0.30871	0.0849413	-3.63439	0.000278643	0.00212587
NUSAP1	69.0733	0.725947	0.199865	3.63219	0.000281022	0.00214041
SPANXN3	5.28878	2.7904	0.768424	3.63133	0.000281962	0.00214667
DLGAP5	16.0658	1.45472	0.400972	3.62798	0.000285643	0.00216738
ATP2B3	1327.36	-0.269201	0.0742351	-3.62634	0.000287472	0.00217852
ZNF358	2145.79	-0.310775	0.0857577	-3.62387	0.000290228	0.00219664
RASA4CP	108.418	-0.511013	0.141417	-3.61351	0.000302075	0.00227582
CETN3	462.098	0.308242	0.0853284	3.61242	0.000303352	0.00228426
C5orf49	169.332	-0.339655	0.0941484	-3.60766	0.000308976	0.0023172
CDKN1A	397.627	-0.405974	0.112675	-3.60304	0.000314521	0.00235389
ID3	156.288	-1.31228	0.364485	-3.60036	0.000317779	0.00237434
E2F2	6.96373	1.59818	0.443961	3.59982	0.000318434	0.00237825
ZNF205	609.656	-0.280568	0.0779584	-3.59895	0.000319509	0.00238431
ANKRD30BL	56.6251	0.840969	0.233732	3.59801	0.000320663	0.00239095
SLCO4A1	271.952	-0.35472	0.098698	-3.594	0.000325644	0.00242209
POU4F2	351.187	-0.744911	0.207636	-3.58759	0.000333749	0.00247423
PPM1J	204.244	-0.317591	0.0885793	-3.58539	0.000336572	0.00249107
KIF11	44.4724	0.674846	0.188241	3.585	0.000337076	0.00249378
LRFN3	1119.81	-0.299377	0.0837683	-3.57387	0.000351749	0.00258435
CADPS2	565.383	-0.510087	0.142873	-3.57021	0.000356692	0.00261429
TTYH3	8501.07	-0.304617	0.0853438	-3.56929	0.000357946	0.00262242
CCDC198	241.01	1.10288	0.309021	3.56894	0.000358428	0.00262467
FOXO6	320.713	-0.391641	0.109916	-3.56309	0.000366519	0.00267439
ANKRD49	273.949	0.397591	0.111947	3.55159	0.000382908	0.00277604
SYT6	881.424	-0.367311	0.10352	-3.5482	0.000387875	0.00280727
ARHGAP39	1939.31	-0.255671	0.0724526	-3.52881	0.00041743	0.00298207
SLC6A1	213.75	-0.395177	0.111998	-3.52845	0.000418009	0.00298502
CAV2	75.4712	0.497198	0.141031	3.52546	0.000422754	0.00301058
BORCS6	594.55	-0.293426	0.0832622	-3.52412	0.000424891	0.00302341
COL5A2	352.135	-1.13107	0.320985	-3.52373	0.000425513	0.00302665
ADCYAP1	842.111	-0.802824	0.228015	-3.52093	0.000430038	0.00305283
PPP1R35	326.136	-0.321511	0.0913208	-3.52068	0.000430442	0.0030545
SHROOM2	1167.13	0.402508	0.114451	3.51687	0.000436662	0.00309378
PRRT3	467.328	-0.329618	0.0938975	-3.5104	0.000447432	0.00315723
CPNE4	1363.27	0.264799	0.0754824	3.50809	0.000451337	0.00318278
ULK1	1854.26	-0.265318	0.0757089	-3.50445	0.000457551	0.00321032
AMDHD2	251.865	-0.343906	0.0982403	-3.50067	0.000464099	0.003255
UNC5A	359.049	-0.369924	0.105739	-3.49846	0.000467957	0.00327824
SHANK1	5434.65	-0.350225	0.100173	-3.49621	0.000471915	0.00330213
DEPDC1B	77.7782	0.574404	0.164347	3.49506	0.000473949	0.00331508
RPL21P28	46.1943	0.713533	0.204177	3.49468	0.000474638	0.00331861
PML	578.635	-0.251253	0.0719437	-3.49236	0.000478777	0.00333997
TMEM151A	1697.98	-0.309698	0.0886843	-3.49214	0.000479171	0.00333997
LINC01616	22.3786	0.928539	0.265913	3.49189	0.000479614	0.00334176
SLC19A1	529.22	-0.323319	0.0926922	-3.4881	0.000486475	0.00338016
STK17B	102.59	0.391835	0.112338	3.48802	0.00048662	0.00338016
ANKRD62P1-PARP4P3	11.9472	4.45534	1.27885	3.48388	0.000494204	0.00341969
TAS2R8	7.22677	1.40489	0.403367	3.48291	0.00049599	0.00342943
PTTG1	25.4131	0.890625	0.255875	3.4807	0.000500106	0.00345261
ITGB5	49.8447	-0.678209	0.194912	-3.47956	0.000502232	0.00346331
MAP3K20	64.6536	0.517321	0.148822	3.4761	0.000508767	0.00350303
CHERP	1091.8	-0.265288	0.0763336	-3.47537	0.000510144	0.00350984
CDR1	136.911	0.473852	0.136343	3.47544	0.000510021	0.00350984
URB1-AS1	28.166	-0.97998	0.283307	-3.45908	0.000542032	0.00368103
ADAMTS10	1087.41	-0.286114	0.0827857	-3.45608	0.000548097	0.0037144
CCDC157	390.824	-0.26213	0.0758606	-3.45541	0.000549452	0.00372079
FNDC9	91.8873	0.588725	0.170395	3.45506	0.000550171	0.00372427
ZNF784	205.199	-0.41836	0.12111	-3.45439	0.000551543	0.00373083
PAPPA2	3871.15	-0.413889	0.119839	-3.4537	0.00055295	0.00373888
IQCH	164.603	0.356416	0.103467	3.44474	0.000571613	0.00385067
DMWD	2231.44	-0.268259	0.0779327	-3.44219	0.000577019	0.00387841
DUS3L	286.496	-0.32675	0.0949748	-3.44038	0.000580895	0.00390011
DNAJC25	343.053	0.254628	0.0740294	3.43955	0.000582675	0.00391061
SEMA5B	686.042	-0.320217	0.0931294	-3.43841	0.000585132	0.00392128
HLA-C	749.969	0.34038	0.0991623	3.43256	0.000597922	0.00399218
BUB1B	43.3492	0.716251	0.208712	3.43177	0.000599661	0.00399936
RAB36	461.797	-0.265281	0.0773665	-3.42889	0.00060605	0.00403008
TMEM121	324.552	-0.466026	0.135943	-3.42811	0.000607809	0.00404029
CENPF	64.7707	0.793959	0.231874	3.4241	0.000616836	0.00408644
MZF1	741.176	-0.271032	0.0793113	-3.41732	0.000632398	0.00417304
PDK4	15.0376	1.26146	0.369562	3.4134	0.000641574	0.0042228
WASH8P	1350.02	-0.304905	0.0893818	-3.41127	0.000646618	0.00425445
UBE2C	23.5915	1.32587	0.389506	3.40398	0.000664122	0.00435061
ARMH1	132.309	-0.370906	0.109047	-3.40133	0.000670599	0.00438351
ALPK3	422.184	0.530443	0.156059	3.39899	0.000676349	0.00441312
MYBL2	20.7591	1.07311	0.31591	3.39689	0.000681552	0.00443585
PKD1P5-LOC105376752	1020.88	-0.345894	0.101914	-3.39398	0.000688857	0.00446892
STK11IP	408.347	-0.273306	0.0805775	-3.39183	0.000694267	0.00450078
ANLN	122.252	0.399918	0.117983	3.38963	0.000699874	0.00452577
RPL39L	157.552	0.33399	0.098529	3.38977	0.00069952	0.00452577
DNASE1L2	101.871	-0.4551	0.134666	-3.37948	0.00072623	0.00467279
RBMS3	1337.57	-0.273539	0.0809654	-3.37846	0.000728921	0.0046851
ZNF865	583.753	-0.323953	0.0959346	-3.37681	0.000733322	0.00470336
ATP13A1	1274.29	-0.256928	0.0760994	-3.37621	0.000734905	0.0047085
ZDHHC8	803.517	-0.271306	0.0803722	-3.37563	0.000736476	0.00471522
RIT2	74.6409	0.606284	0.179698	3.3739	0.000741123	0.00474162
MGC70870	114.308	-0.82839	0.245656	-3.37215	0.000745826	0.00476833
PENK	612.397	0.821065	0.243521	3.37164	0.000747224	0.00477558
MEIOC	93.9779	0.398887	0.118354	3.37028	0.000750922	0.00479243
RING1	21.0253	2.74314	0.814507	3.36785	0.000757557	0.00482455
ATP10D	327.77	0.252415	0.0751197	3.36017	0.000778948	0.0049399
RNF175	456.497	-0.25575	0.0761929	-3.35661	0.000789032	0.00499158
L1CAM	28645.9	0.465754	0.139116	3.34795	0.000814117	0.00512517
TBXT	53.4683	0.737362	0.221566	3.32796	0.000874852	0.00545809
TGFB2	61.8441	-0.723315	0.217396	-3.32718	0.000877309	0.00546775
CCDC24	366.81	-0.271093	0.0815032	-3.32616	0.000880523	0.005484
ZNF488	343.158	0.44478	0.134126	3.31613	0.000912723	0.00564065
ADAMTS13	319.745	-0.37601	0.113524	-3.31217	0.000925766	0.00570873
GLIS2	430.35	-0.266371	0.080464	-3.31044	0.000931506	0.0057363
LINGO1	7984.08	-0.265078	0.0801011	-3.30929	0.000935324	0.00575197
AQP3	55.2723	0.625747	0.189087	3.30931	0.000935252	0.00575197
TMEM132A	7047.64	-0.25213	0.0765425	-3.29398	0.000987796	0.00602546
CDC45	8.65319	1.80371	0.547678	3.29338	0.000989903	0.00603582
SPRN	406.484	-0.264026	0.0802824	-3.28872	0.00100645	0.00612475
ADAM15	286.536	-0.295789	0.0900268	-3.28556	0.00101778	0.0061854
FRAT1	156.487	-0.318176	0.0971298	-3.27578	0.00105371	0.00637161
C8orf58	94.8212	-0.57641	0.176141	-3.27244	0.00106623	0.00643656
STAT6	195.937	-0.334083	0.102116	-3.27159	0.00106946	0.00645176
WASH7P	928.655	-0.283195	0.0868871	-3.25934	0.00111671	0.00667663
MCF2L	4848.37	-0.254085	0.0780514	-3.25535	0.00113252	0.00675995
REXO1	1511.77	-0.255169	0.0786109	-3.24597	0.00117051	0.00695227
TCEAL5	1549.71	0.255868	0.0789389	3.24135	0.00118966	0.0070429
ERCC6L	28.1124	0.746989	0.230735	3.23744	0.00120609	0.00712612
FIZ1	519.817	-0.252046	0.0778609	-3.23714	0.00120735	0.00712654
HPGD	198.229	0.289738	0.0896391	3.23227	0.00122812	0.00721959
PKD1P3-NPIPA1	1325.74	-0.327315	0.101274	-3.23199	0.00122932	0.00722324
SAMD10	1099.92	-0.31417	0.0972234	-3.23143	0.00123174	0.00723278
ZNF283	245.441	0.317612	0.0984725	3.22539	0.00125801	0.00734646
NUF2	13.6363	1.07394	0.333353	3.22163	0.00127464	0.00742679
SFI1	532.385	-0.285359	0.08869	-3.21749	0.00129319	0.00752514
FSIP2	497.259	-0.284645	0.0885043	-3.21617	0.00129912	0.00755237
TRMT2A	341.403	-0.251119	0.0780797	-3.21619	0.00129904	0.00755237
S100A6	293.248	0.307367	0.0956125	3.21472	0.00130572	0.0075883
ARSA	737.763	-0.311627	0.0969636	-3.21385	0.00130966	0.00760386
CPNE2	426.426	-0.428961	0.133644	-3.20974	0.00132856	0.0077037
PTPRK	227.08	0.328677	0.102653	3.20182	0.00136563	0.00788828
CDKN3	48.684	0.568727	0.177819	3.19835	0.00138218	0.00796603
C10orf95	58.0366	-0.591967	0.185281	-3.19497	0.00139847	0.00804196
FLRT1	281.367	-0.291713	0.0914233	-3.19079	0.00141884	0.00813323
FAM227B	199.469	0.515915	0.161822	3.18817	0.00143178	0.00818923
A4GALT	469.978	-0.444796	0.139547	-3.18742	0.00143547	0.00820774
LMTK3	3605.23	-0.312242	0.0983153	-3.17593	0.00149358	0.00849432
CCNB2	22.6991	0.870453	0.274198	3.17454	0.00150073	0.00852696
THOC6	236.078	-0.294921	0.0931357	-3.16657	0.00154247	0.00870935
SMC4	349.003	0.289495	0.0915956	3.16057	0.00157458	0.00887126
CLEC2D	158.108	0.314987	0.0999504	3.15144	0.0016247	0.00909973
BRCA1	36.2749	0.701884	0.222767	3.15076	0.00162846	0.00911512
ZSCAN16-AS1	197.896	0.388439	0.123622	3.14215	0.00167714	0.00934424
ZFP41	848.679	-0.263147	0.0838404	-3.13867	0.00169719	0.00943556
BAALC-AS1	5.9515	1.73286	0.552455	3.13665	0.00170893	0.00949206
FBXL16	4613.36	-0.262449	0.0837165	-3.13497	0.00171871	0.00953508
HTR1B	715.598	0.328736	0.105347	3.1205	0.00180546	0.00990343
MIS18BP1	65.6136	0.511416	0.163918	3.11995	0.00180883	0.00991291
SEPTIN5	185.246	-0.365858	0.117277	-3.11962	0.00181087	0.0099181
RIMBP3	36.3966	-0.627426	0.201196	-3.11849	0.00181782	0.00995313
OCRL	4910.87	0.255971	0.0821431	3.11615	0.00183227	0.0100231
PKP2	210.329	0.270933	0.0870249	3.11328	0.00185021	0.010109
TCF4	194.248	0.376179	0.121127	3.10566	0.00189856	0.0103482
PDIA2	535.041	-0.363631	0.117123	-3.1047	0.0019047	0.0103785
JAM2	220.776	0.310259	0.100435	3.08915	0.00200728	0.0108621
SNAPC4	552.515	-0.264754	0.0857269	-3.08834	0.0020128	0.0108827
LIMCH1	5417.93	0.3023	0.0982111	3.07806	0.00208353	0.0112143
BARHL2	282.384	0.288658	0.0937906	3.07769	0.0020861	0.0112208
MOSPD1	529.262	0.277937	0.0903489	3.07626	0.00209617	0.0112622
HPRT1	1329.9	0.290597	0.0944792	3.07578	0.00209955	0.011277
TINAG	70.088	0.461112	0.149974	3.07461	0.00210776	0.0113032
SH2D3A	39.1283	-0.564854	0.183734	-3.0743	0.00211	0.0113096
KIF15	34.1898	0.715684	0.233085	3.07049	0.0021371	0.0114244
SH2D3C	852.469	-0.281114	0.0915979	-3.069	0.00214774	0.0114711
NUDT8	91.1901	-0.474428	0.154869	-3.06342	0.00218821	0.0116494
PCNX3	1136.63	-0.310844	0.101616	-3.05902	0.00222062	0.0117907
TMEM109	155.526	-0.339569	0.111052	-3.05774	0.0022301	0.0118341
TMEM161B	581.639	-0.315632	0.103235	-3.05742	0.00223255	0.0118366
HYAL3	193.382	-0.317662	0.104131	-3.0506	0.00228388	0.0120515
LOC100129484	71.5536	-0.502999	0.164937	-3.04964	0.00229114	0.0120764
GSN	199.774	-0.297273	0.0975762	-3.04657	0.00231467	0.0121898
SLC2A4RG	558.674	-0.265464	0.0872242	-3.04347	0.00233868	0.0122876
DES	46.6798	0.744058	0.244956	3.03751	0.0023854	0.0125003
COMMD3	301.25	0.315106	0.103766	3.03668	0.00239196	0.0125246
FUZ	205.49	-0.297641	0.0980993	-3.03408	0.0024127	0.0126178
TMEM187	284.571	-0.3318	0.109382	-3.03342	0.00241797	0.0126365
CEP55	12.4608	1.28763	0.424628	3.03238	0.00242637	0.0126709
FIGN	410.255	0.250302	0.0827708	3.02404	0.00249424	0.0129692
LINC00648	35.8477	-0.727019	0.240552	-3.0223	0.00250866	0.0130404
DTL	23.9786	0.823079	0.272766	3.01753	0.00254845	0.0132341
DEPDC1	13.0098	1.44699	0.481241	3.00679	0.00264018	0.01362
PARPBP	67.4291	0.469226	0.156314	3.00182	0.00268371	0.0137996
LMNTD2	172.749	-0.436381	0.145404	-3.00116	0.00268952	0.0138255
ELL	232.66	-0.27772	0.0928769	-2.99019	0.002788	0.0142587
NTN1	197.416	0.441215	0.147551	2.99024	0.00278757	0.0142587
NBEAL2	605.017	-0.42002	0.140862	-2.98178	0.00286581	0.0145619
SLC35F2	133.543	0.357608	0.11998	2.98055	0.00287728	0.014612
LRRC73	382.788	-0.354572	0.11912	-2.97659	0.00291478	0.0147651
TRABD	601.132	-0.252753	0.0850199	-2.97287	0.00295031	0.0149074
ZFHX4	101.812	-0.447798	0.150745	-2.97057	0.00297251	0.015007
ROPN1L	39.1031	-0.597937	0.201748	-2.96377	0.00303891	0.0152825
BHLHE41	226.926	-0.772287	0.260784	-2.9614	0.00306239	0.0153706
WDR90	218.613	-0.486945	0.164729	-2.95604	0.00311614	0.0155928
TEPSIN	205.78	-0.293235	0.0993902	-2.95034	0.00317427	0.0158352
GABPB2	107.319	0.374335	0.126976	2.94808	0.00319749	0.015925
CASC21	32.7718	0.821234	0.278664	2.94704	0.00320831	0.0159437
NKD2	130.37	-0.420747	0.142883	-2.9447	0.00323266	0.0160294
LINC01829	19.1682	0.957581	0.325207	2.94453	0.00323445	0.0160339
CNTN3	209.729	-0.316644	0.107674	-2.94076	0.0032741	0.0161977
SSC4D	38.1316	-0.595802	0.203002	-2.93496	0.00333591	0.0164551
MIR548XHG	31.5643	0.706573	0.241139	2.93015	0.00338794	0.0166667
TSEN54	278.523	-0.267396	0.0913042	-2.92862	0.00340465	0.0167262
PBK	17.8818	1.54825	0.529492	2.92402	0.00345538	0.0169242
NBL1	67.2077	-0.478636	0.163921	-2.91992	0.00350124	0.0170892
HOXD8	37.6345	0.69735	0.239457	2.91221	0.00358881	0.0174319
CACNA1H	2463.91	-0.304902	0.104715	-2.91174	0.00359421	0.0174535
FAM122B	411.739	0.326103	0.11208	2.90956	0.00361939	0.0175569
FANCE	390.682	0.253784	0.0872887	2.90741	0.00364433	0.01764
CBSL	77.0535	-0.57085	0.196899	-2.89921	0.00374107	0.0180695
SULT1C4	54.4048	-0.589913	0.203518	-2.89858	0.00374853	0.0180959
LINC02525	25.5196	0.820987	0.283566	2.89522	0.00378892	0.0182421
HEY1	353.871	-0.251558	0.086999	-2.8915	0.00383404	0.018405
EPPK1	162.542	-0.3374	0.11672	-2.89067	0.0038442	0.0184444
FBF1	146.231	-0.370383	0.128342	-2.88591	0.00390288	0.0186813
SCRIB	1870.32	-0.287818	0.0999916	-2.87842	0.00399673	0.0189847
NDC80	17.023	1.06942	0.372141	2.87369	0.00405707	0.0192158
LINC02691	63.0069	-0.478259	0.166446	-2.87336	0.00406128	0.0192257
TNFSF9	120.786	-0.431224	0.15074	-2.86072	0.00422684	0.0198608
RECQL5	259.291	-0.260092	0.0909945	-2.85832	0.00425888	0.0200039
ZNF433-AS1	155.936	0.323462	0.113241	2.85642	0.00428453	0.0200982
SV2C	3543.27	-0.327572	0.114736	-2.85501	0.0043035	0.0201768
HDAC10	709.148	-0.32509	0.113931	-2.85339	0.00432551	0.0202537
CASK	13429.9	-0.324614	0.114007	-2.84731	0.00440899	0.0205593
CDCA8	58.1241	0.451046	0.158451	2.8466	0.00441884	0.0206
ARHGAP18	371.342	0.296659	0.104264	2.84526	0.00443756	0.0206606
ADRA1B	449.746	-0.317342	0.111738	-2.84005	0.00451058	0.0209117
FOXD1	65.3932	0.460262	0.162145	2.83859	0.00453133	0.0209837
ZNF225	221.54	0.260236	0.091747	2.83645	0.00456177	0.021103
SPTBN4	1908.11	-0.274556	0.0970943	-2.82773	0.00468799	0.0215874
DIAPH3	16.0832	1.19147	0.421925	2.82389	0.00474447	0.0217865
PRR11	96.9046	0.431747	0.152985	2.82216	0.00477019	0.0218879
WNK2	3660.81	-0.294283	0.104286	-2.82187	0.0047744	0.0219017
COL22A1	72.3326	-1.24597	0.44205	-2.81863	0.00482296	0.022074
FLNA	2157.48	-0.278068	0.0987204	-2.81673	0.0048516	0.022149
ARHGAP27P1	180.734	-0.327125	0.116373	-2.81101	0.00493857	0.0224892
CLEC7A	148.713	-1.2112	0.431116	-2.80945	0.00496268	0.022582
ADM	8.67795	1.29487	0.462177	2.80168	0.00508376	0.0230459
CPSF1	1623.91	-0.256966	0.0918195	-2.7986	0.00513252	0.0232029
FNDC11	114.133	-0.410258	0.147405	-2.7832	0.0053825	0.0241099
ADAT3	47.9287	-0.575897	0.207375	-2.77708	0.00548496	0.0244416
SCN5A	213.659	-0.324568	0.117181	-2.76981	0.00560897	0.0248838
TPD52L1	61.2156	0.437921	0.158198	2.76818	0.0056371	0.0249718
LINC02495	65.4326	-0.500015	0.180647	-2.76792	0.00564159	0.0249806
LOC389895	74.918	0.386213	0.139533	2.7679	0.00564184	0.0249806
UQCRBP1	13.4778	1.01135	0.365612	2.76619	0.00567157	0.0250753
KIF4A	42.2867	0.727535	0.263718	2.75876	0.00580204	0.0255149
PAX5	201.154	-0.453705	0.165087	-2.74827	0.00599104	0.0261867
BMI1	216.024	-0.260591	0.0949284	-2.74513	0.00604874	0.0263815
CDC6	69.0977	0.471968	0.172137	2.74181	0.00611009	0.026617
MELK	33.4251	0.559877	0.204661	2.73563	0.00622602	0.0270438
EVA1B	105.048	-0.34628	0.126619	-2.73482	0.00624151	0.0271045
HJURP	11.7203	1.24679	0.456087	2.73366	0.00626351	0.0271805
CCNA2	129.244	0.322476	0.118119	2.73009	0.00633175	0.0273845
POLD1	161.201	-0.260464	0.0954676	-2.7283	0.00636624	0.0274877
ZNF441	946.322	0.261174	0.095739	2.72797	0.00637245	0.0275079
PCSK4	73.8786	-0.56961	0.208984	-2.72561	0.0064183	0.0276606
LINC00488	12.1578	-0.908713	0.334283	-2.71839	0.00656001	0.0281228
PLCH2	410.119	-0.405474	0.149532	-2.71162	0.00669547	0.0286017
C6	11.9727	0.912153	0.336455	2.71107	0.00670661	0.028629
ZNF235	251.528	0.251449	0.0927763	2.71027	0.00672292	0.0286715
FANCI	96.0574	0.391476	0.144617	2.70699	0.00678962	0.0288754
SLC25A34	102.276	-0.466751	0.172445	-2.70666	0.00679641	0.0288963
IDUA	244.999	-0.456619	0.168891	-2.70364	0.00685846	0.0291191
HACD4	111.847	0.312331	0.115542	2.70319	0.00686772	0.0291515
MAMDC4	181.716	-0.48436	0.179309	-2.70126	0.00690766	0.0293004
HABP2	7.03867	-1.3334	0.493868	-2.69991	0.00693577	0.0293989
LINC00672	479.537	0.303577	0.112785	2.69164	0.00711022	0.0300257
REST	197.286	0.266069	0.0989689	2.68841	0.00717925	0.0302748
LINC02610	94.8791	-0.349166	0.129928	-2.68739	0.00720137	0.0303539
TIMM29	347.126	-0.25348	0.0943974	-2.68525	0.00724765	0.0304992
LOC143666	114.181	-0.364579	0.135833	-2.68402	0.00727418	0.0305966
CPNE5	193.458	-0.330883	0.12329	-2.68377	0.00727967	0.0306125
PCDH15	229.406	-0.327311	0.121975	-2.68343	0.00728705	0.0306151
CLEC11A	385.772	-0.285567	0.106416	-2.68349	0.0072859	0.0306151
FGF22	23.2452	-0.728846	0.272042	-2.67916	0.00738066	0.0309437
UHRF1	10.6848	1.09369	0.40927	2.67231	0.00753319	0.03143
BUB1	18.8073	0.791761	0.296817	2.66751	0.00764165	0.0317725
HELZ2	323.783	-0.383907	0.144083	-2.66449	0.00771057	0.0320002
GREM2	466.094	0.362373	0.136131	2.66193	0.00776931	0.0321922
DSCC1	39.1966	0.533771	0.201023	2.65528	0.00792433	0.0326922
HSD3B7	188.535	0.294137	0.110878	2.6528	0.00798261	0.0329042
POU3F4	6.24417	2.00411	0.758986	2.64051	0.0082782	0.033966
NCAPH	45.804	0.497574	0.188571	2.63865	0.00832367	0.0341293
MAGIX	68.899	-0.446101	0.169091	-2.63823	0.0083341	0.0341411
SLC26A1	158.873	-0.340161	0.129109	-2.63468	0.00842155	0.0344135
ZNF114	190.961	0.277673	0.105537	2.63104	0.00851243	0.034683
C1orf229	79.7209	-0.364659	0.138604	-2.63093	0.00851513	0.0346862
HMGA2	14.9359	-0.852199	0.324569	-2.62563	0.0086489	0.035136
AOX1	47.1875	0.480714	0.184008	2.61247	0.00898918	0.0362495
GDF6	40.7915	0.541321	0.207522	2.60849	0.00909414	0.0365944
IL13RA2	38.5823	0.731316	0.280455	2.6076	0.0091179	0.0366695
ZNF781	180.961	0.27087	0.104206	2.59936	0.00933972	0.0373635
IRX1	511.193	0.482513	0.185922	2.59525	0.00945218	0.0376961
EXOC3L1	82.736	-0.357701	0.137959	-2.5928	0.00951981	0.0379156
CXCR4	224.497	0.399277	0.154441	2.58531	0.0097291	0.0385961
ST6GALNAC5	448.945	0.268149	0.10382	2.58283	0.00979925	0.0388149
IQGAP3	20.4064	0.850506	0.331573	2.56507	0.0103156	0.0404609
RUNX2	11.7568	0.893769	0.349037	2.56067	0.0104471	0.0409324
OVCA2	60.3471	-0.42722	0.167133	-2.55616	0.0105835	0.0413592
CNN2	57.805	-0.711908	0.27966	-2.54562	0.0109085	0.0423908
PTPN23	1909.57	-0.257689	0.101386	-2.54167	0.0110323	0.0427525
MGST1	91.2808	0.482884	0.190135	2.53968	0.0110953	0.0429505
TSIX	6.50459	1.70964	0.673994	2.53658	0.0111942	0.0432315
SCN11A	165.741	0.26836	0.105908	2.5339	0.0112801	0.0435168
DLEU1	37.8274	0.475272	0.187627	2.53307	0.0113069	0.0435797
EVX2	41.6413	-0.522951	0.206454	-2.53302	0.0113084	0.0435797
WSCD2	748.211	-0.32787	0.129478	-2.53225	0.0113333	0.0436348
SH2B2	532.676	-0.25834	0.102221	-2.52727	0.0114954	0.0441214
RELB	113.447	-0.345614	0.137134	-2.52026	0.0117267	0.0448125
RPRML	6.69329	-1.55237	0.61811	-2.51148	0.0120225	0.0457175
VWA5B1	119.036	0.393736	0.156872	2.50991	0.0120761	0.0458826
TBX18	62.9836	0.402895	0.160782	2.50585	0.0122158	0.0462966
RBM38	152.571	-0.276076	0.110316	-2.50259	0.0123288	0.0466175
IAPP	67.7716	0.663537	0.265992	2.49458	0.0126107	0.0474649
RORB	62.7751	0.468119	0.18784	2.49212	0.0126983	0.0477251
SHISA6	1814.31	0.256633	0.103002	2.49153	0.0127194	0.0477555
MUC19	12.8436	-0.777267	0.311938	-2.49174	0.012712	0.0477555
FBXL6	312.186	-0.284876	0.11452	-2.48756	0.0128622	0.0481606
PARM1	553.522	-0.323179	0.129914	-2.48763	0.0128596	0.0481606
CBFA2T3	880.509	-0.265551	0.106917	-2.48372	0.0130019	0.048593

## Sheet: down
Row.names	baseMean.x	log2FoldChange.x	lfcSE.x	stat.x	pvalue.x	padj.x
CDKL5	2188.78	-1.52761	0.049596	-30.8011	2.53e-208	1.14e-204
GABRE	311.353	-2.79367	0.13946	-20.032	2.9e-89	5.82e-86
FBXO2	774.289	-0.67961	0.056444	-12.0404	2.18e-33	1.09e-30
KDM5C	4168.01	-0.7726	0.0655664	-11.7835	4.75e-32	2.32e-29
CYGB	1024.84	-0.846787	0.0733505	-11.5444	7.88e-31	3.39e-28
CCDC85B	787.552	-0.599066	0.053747	-11.146	7.49e-29	3.01e-26
HS3ST1	281.315	-1.51138	0.13651	-11.0716	1.72e-28	6.36e-26
ARHGDIA	6347.01	-0.432011	0.0412403	-10.4754	1.12e-25	3.68e-23
SPNS1	1190.67	-0.438612	0.0444905	-9.85856	6.29e-23	1.67e-20
SCAND1	1656.47	-0.505212	0.0515599	-9.79854	1.14e-22	2.91e-20
VPS51	1234.39	-0.427873	0.0437749	-9.7744	1.45e-22	3.64e-20
TM7SF2	4367.81	-0.421223	0.0449223	-9.37671	6.81e-21	1.5e-18
ZNF702P	147.396	-0.86132	0.092994	-9.26211	2e-20	4.21e-18
MGAT5B	2673.32	-0.443929	0.0480444	-9.23998	2.47e-20	5.12e-18
ATP13A2	7714.44	-0.484305	0.0525272	-9.22007	2.97e-20	6.1e-18
SLC18A3	1869.68	-0.532632	0.0581088	-9.16611	4.9e-20	9.96e-18
FBXW5	2438.37	-0.444024	0.048616	-9.13329	6.64e-20	1.32e-17
EEF2	40815.1	-0.340737	0.0377056	-9.03678	1.61e-19	3.04e-17
NECAB3	739.531	-0.53103	0.0593639	-8.94534	3.71e-19	6.7e-17
CTXN1	5263.57	-0.515728	0.0580817	-8.87935	6.72e-19	1.16e-16
TMEFF1	1655.1	-0.551071	0.062342	-8.83948	9.62e-19	1.62e-16
LINC00999	72.0062	-1.51647	0.173532	-8.73885	2.36e-18	3.87e-16
INAFM1	567.822	-0.717773	0.0829121	-8.65703	4.84e-18	7.81e-16
FSCN1	13139.5	-0.456579	0.0533166	-8.56354	1.09e-17	1.73e-15
RELL2	652.425	-0.50928	0.0603175	-8.44332	3.08e-17	4.72e-15
NPDC1	3595.42	-0.46488	0.0551271	-8.43288	3.37e-17	5.12e-15
G6PD	1233.09	-0.418827	0.0498255	-8.40587	4.25e-17	6.4e-15
MLST8	878.838	-0.496455	0.0591003	-8.4002	4.46e-17	6.66e-15
PINK1	1954.31	-0.342672	0.0411211	-8.33324	7.87e-17	1.15e-14
TPGS1	683.976	-0.69635	0.0847551	-8.21603	2.1e-16	2.95e-14
KIFC2	1886.61	-0.503708	0.0617891	-8.15205	3.58e-16	4.83e-14
CNTNAP1	3004.28	-0.380314	0.0472208	-8.05395	8.02e-16	1.06e-13
TMEM126A	489.965	-0.643646	0.0801821	-8.02731	9.96e-16	1.3e-13
SLIT3	737.144	-0.470629	0.0587158	-8.01537	1.1e-15	1.42e-13
PCDHGA1	22.7887	-2.29868	0.287025	-8.00864	1.16e-15	1.49e-13
STUB1	1101.3	-0.433515	0.0546116	-7.93815	2.05e-15	2.53e-13
RTL8C	4170.26	-0.347315	0.0438275	-7.92459	2.29e-15	2.78e-13
HES4	1012.39	-0.544907	0.0688614	-7.9131	2.51e-15	3.03e-13
PIK3R2	2254.06	-0.420844	0.0532245	-7.90695	2.64e-15	3.16e-13
PHLDA3	691.098	-0.463519	0.0586707	-7.90035	2.78e-15	3.31e-13
SNCB	1766.45	-0.398069	0.0509233	-7.81704	5.41e-15	6.19e-13
ABHD17A	2156.99	-0.484331	0.0623394	-7.76925	7.89e-15	8.75e-13
FAM201B	116.011	-0.920486	0.119634	-7.69416	1.42e-14	1.51e-12
NDUFS7	1951.88	-0.386677	0.0511741	-7.55611	4.15e-14	4.17e-12
PTGES2	1227.4	-0.416562	0.0552276	-7.54264	4.61e-14	4.57e-12
HAGHL	664.817	-0.506097	0.067785	-7.4662	8.25e-14	7.98e-12
ADAP1	3303.4	-0.368151	0.0496528	-7.41452	1.22e-13	1.13e-11
ATP5F1D	1995.7	-0.494079	0.0667272	-7.40447	1.32e-13	1.21e-11
AJM1	1319.42	-0.552503	0.0747337	-7.39296	1.44e-13	1.31e-11
SH3GLB2	1662.55	-0.330552	0.044894	-7.36293	1.8e-13	1.58e-11
PCDHAC2	1139.09	-0.458735	0.0623082	-7.36235	1.81e-13	1.58e-11
TMEM250	664.156	-0.409895	0.0558583	-7.33813	2.17e-13	1.87e-11
TRH	996.647	-0.753723	0.10303	-7.3156	2.56e-13	2.18e-11
PLPPR3	9100.92	-0.55777	0.0765926	-7.28229	3.28e-13	2.7e-11
LGI3	417.079	-0.682326	0.0937	-7.28202	3.29e-13	2.7e-11
SNAPC2	422.827	-0.433178	0.0595331	-7.27626	3.43e-13	2.79e-11
NUDT14	841.733	-0.485071	0.0672334	-7.21472	5.4e-13	4.19e-11
PTPRU	1506.28	-0.549527	0.0762754	-7.20451	5.83e-13	4.48e-11
AJAP1	189.927	-6.7279	0.934218	-7.20163	5.95e-13	4.56e-11
CDK16	8451.76	-0.346415	0.0481261	-7.19808	6.11e-13	4.64e-11
MAP3K11	338.677	-0.516145	0.0718106	-7.18759	6.59e-13	4.99e-11
DGKZ	1594.16	-0.42801	0.0595821	-7.18353	6.79e-13	5.12e-11
THOP1	601.873	-0.374451	0.052344	-7.15366	8.45e-13	6.26e-11
DSP	128.258	-0.788931	0.11057	-7.13511	9.67e-13	7.08e-11
ISLR2	6243.54	-0.55241	0.0777923	-7.10109	1.24e-12	8.81e-11
ANTKMT	782.075	-0.430697	0.0607451	-7.09023	1.34e-12	9.38e-11
APBB3	1694.68	-0.302652	0.0427015	-7.08761	1.36e-12	9.52e-11
PCYT2	2775.97	-0.315428	0.0445415	-7.08167	1.42e-12	9.9e-11
PCDHA4	2601.94	-0.754016	0.106612	-7.07252	1.52e-12	1.05e-10
PFKL	2864.99	-0.39204	0.0554812	-7.06619	1.59e-12	1.09e-10
PNPLA6	1757.21	-0.494924	0.0700568	-7.0646	1.61e-12	1.1e-10
RAB40C	1647.08	-0.340222	0.0483774	-7.03267	2.03e-12	1.38e-10
KCNH2	3206.1	-0.441657	0.0629645	-7.01438	2.31e-12	1.55e-10
SLC25A1	3220.13	-0.317431	0.0454066	-6.99086	2.73e-12	1.81e-10
PPDPF	5061.81	-0.409616	0.0587744	-6.96928	3.19e-12	2.07e-10
TSR3	1396.47	-0.39749	0.0570479	-6.96766	3.22e-12	2.09e-10
FAM89B	2923.06	-0.382627	0.0551498	-6.93796	3.98e-12	2.54e-10
RNH1	1592.18	-0.320598	0.0464212	-6.9063	4.97e-12	3.13e-10
FAAP100	1597.43	-0.355287	0.051601	-6.88528	5.77e-12	3.57e-10
PPP1R37	1778.9	-0.315256	0.0458597	-6.87436	6.23e-12	3.84e-10
SSBP4	1977.65	-0.407526	0.0597934	-6.81558	9.39e-12	5.66e-10
FAM66B	139.691	-0.888164	0.130469	-6.8075	9.93e-12	5.94e-10
KLC2	4205.69	-0.322556	0.0474728	-6.79455	1.09e-11	6.46e-10
FAM174C	282.891	-0.535015	0.0793892	-6.73913	1.59e-11	9.2e-10
LRP3	4341.13	-0.335536	0.0498746	-6.72759	1.72e-11	9.93e-10
GRAMD1A	3204.49	-0.325052	0.0484651	-6.70695	1.99e-11	1.14e-09
TMUB1	848.266	-0.430071	0.0642576	-6.69292	2.19e-11	1.23e-09
SMIM29	1149.44	-0.367079	0.054883	-6.6884	2.26e-11	1.27e-09
CRIP2	5580.03	-0.382282	0.057249	-6.67754	2.43e-11	1.36e-09
ELFN1	831.521	-0.452341	0.0685044	-6.60309	4.03e-11	2.17e-09
TELO2	1073.43	-0.410921	0.0624174	-6.58343	4.6e-11	2.45e-09
DPYSL4	4494.98	-0.340369	0.051976	-6.54858	5.81e-11	3.03e-09
SNTA1	278.589	-0.50165	0.0767271	-6.53811	6.23e-11	3.22e-09
MAN1B1	1332.37	-0.292318	0.0448202	-6.52201	6.94e-11	3.55e-09
PANX2	715.997	-0.393817	0.0608417	-6.47282	9.62e-11	4.78e-09
CAPN1	4190.64	-0.325455	0.0503504	-6.46379	1.02e-10	5.02e-09
ATP2B4	1670.21	-0.563019	0.0871973	-6.45684	1.07e-10	5.24e-09
SNX8	473.325	-0.451521	0.0700731	-6.44357	1.17e-10	5.7e-09
PRXL2B	2086.31	-0.280549	0.0436522	-6.42691	1.3e-10	6.24e-09
NTNG2	2088.67	-0.488851	0.0761135	-6.42265	1.34e-10	6.37e-09
TMCC2	2085.1	-0.351745	0.0548613	-6.41154	1.44e-10	6.75e-09
PDZD7	475.091	-0.63266	0.0987817	-6.40463	1.51e-10	6.99e-09
CSNK1G2	2566.63	-0.264556	0.0413548	-6.39723	1.58e-10	7.28e-09
PCSK1N	19324.6	-0.443333	0.0694726	-6.38141	1.75e-10	8.03e-09
C8orf82	734.015	-0.413646	0.0649286	-6.37078	1.88e-10	8.5e-09
PGP	1491.26	-0.346408	0.0546601	-6.33748	2.34e-10	1.03e-08
FBXL15	879.764	-0.378783	0.0603193	-6.27964	3.39e-10	1.46e-08
CYHR1	892.851	-0.286382	0.0457153	-6.26447	3.74e-10	1.6e-08
NUMBL	1675.74	-0.340022	0.0545859	-6.22911	4.69e-10	1.98e-08
NUBP2	1056.78	-0.367603	0.059027	-6.22771	4.73e-10	1.99e-08
CBLN4	8.53869	-5.87247	0.943997	-6.22085	4.94e-10	2.07e-08
LOC339975	101.299	-1.60293	0.258777	-6.19425	5.86e-10	2.41e-08
MFSD12	931.28	-0.39469	0.0637987	-6.18649	6.15e-10	2.52e-08
CHST8	1272.86	-0.383766	0.0623467	-6.15536	7.49e-10	3.02e-08
ID1	285.445	-1.13487	0.184411	-6.15402	7.55e-10	3.04e-08
LZTR1	2059.61	-0.292314	0.0476575	-6.13364	8.59e-10	3.43e-08
RNF126	846.707	-0.395132	0.0645426	-6.12204	9.24e-10	3.67e-08
HCN2	2247.06	-0.353745	0.0579937	-6.09972	1.06e-09	4.16e-08
FSTL3	286.347	-0.459559	0.0756381	-6.07576	1.23e-09	4.79e-08
CORO1B	1170.99	-0.367828	0.0606676	-6.063	1.34e-09	5.16e-08
NCAPH2	1192.27	-0.262174	0.0432854	-6.05687	1.39e-09	5.31e-08
SCRT1	1237.5	-0.398609	0.0658197	-6.05607	1.39e-09	5.33e-08
OSBPL5	1346.82	-0.380963	0.0634773	-6.00157	1.95e-09	7.38e-08
LONP1	1540.78	-0.26316	0.0438489	-6.00151	1.95e-09	7.38e-08
STK11	887.4	-0.383695	0.0641677	-5.97956	2.24e-09	8.36e-08
FAM171A2	5975.11	-0.419894	0.0702468	-5.97741	2.27e-09	8.43e-08
FREM1	273.039	-1.67944	0.281228	-5.9718	2.35e-09	8.71e-08
OPN3	519.587	-0.419916	0.0704871	-5.95734	2.56e-09	9.44e-08
MMP17	469.784	-0.482662	0.0811724	-5.94613	2.75e-09	1e-07
CLUH	1854.46	-0.338048	0.0571905	-5.91091	3.4e-09	1.21e-07
MEX3D	1340.68	-0.478383	0.0811499	-5.89506	3.75e-09	1.32e-07
TMEM259	2792.57	-0.303094	0.0514643	-5.8894	3.88e-09	1.36e-07
LRFN1	1411.35	-0.434902	0.0738589	-5.88828	3.9e-09	1.37e-07
ARVCF	2752.22	-0.317003	0.0539373	-5.87724	4.17e-09	1.46e-07
KLHL17	438.535	-0.493031	0.0842035	-5.85524	4.76e-09	1.63e-07
FNDC10	1167.92	-0.419195	0.0716548	-5.8502	4.91e-09	1.68e-07
NCLN	1068.75	-0.310845	0.0531435	-5.84917	4.94e-09	1.68e-07
CAPN10	910.191	-0.279684	0.0479898	-5.82799	5.61e-09	1.89e-07
FRS3	1156.7	-0.27238	0.0468276	-5.81666	6e-09	2.01e-07
GPC1	3982.51	-0.31242	0.0540601	-5.77913	7.51e-09	2.45e-07
B3GALT6	1850.87	-0.347962	0.0602137	-5.77879	7.52e-09	2.45e-07
DGKQ	999.408	-0.476379	0.0825669	-5.76961	7.95e-09	2.56e-07
HS3ST4	414.636	-1.44818	0.251046	-5.7686	7.99e-09	2.57e-07
CHST15	951.585	-0.36669	0.0636859	-5.75779	8.52e-09	2.73e-07
ALDOC	1852.99	-0.352588	0.0612549	-5.75608	8.61e-09	2.75e-07
EVI5L	3220.22	-0.330021	0.0573506	-5.75446	8.69e-09	2.77e-07
RHOT2	1286.19	-0.332478	0.0579476	-5.73756	9.6e-09	3.02e-07
HSF1	1215.91	-0.364037	0.064249	-5.66603	1.46e-08	4.41e-07
FAM234A	1217.44	-0.324038	0.0572209	-5.66293	1.49e-08	4.48e-07
PWWP2B	934.212	-0.422606	0.0746461	-5.66146	1.5e-08	4.51e-07
SAMD14	3607.05	-0.315446	0.0561554	-5.61738	1.94e-08	5.69e-07
MFSD3	545.929	-0.471099	0.0840017	-5.60821	2.04e-08	5.97e-07
CLIP2	5684.7	-0.286105	0.0510283	-5.60679	2.06e-08	5.98e-07
LRRC26	277.048	-0.55609	0.0991739	-5.60722	2.06e-08	5.98e-07
MAPK8IP2	8027.8	-0.348798	0.0622792	-5.60055	2.14e-08	6.16e-07
RPTOR	1239.99	-0.328281	0.058704	-5.59215	2.24e-08	6.43e-07
RPUSD1	599.429	-0.365507	0.0653738	-5.59103	2.26e-08	6.46e-07
DYRK1B	748.027	-0.435333	0.0779185	-5.58703	2.31e-08	6.58e-07
PTOV1	4728.68	-0.28872	0.051825	-5.57105	2.53e-08	7.15e-07
DOHH	555.624	-0.373116	0.067082	-5.56209	2.67e-08	7.5e-07
PCDH20	275.137	-0.513624	0.0927396	-5.53835	3.05e-08	8.52e-07
FXYD7	2347.69	-0.367939	0.0664819	-5.53443	3.12e-08	8.67e-07
DGAT1	899.647	-0.363695	0.065735	-5.53274	3.15e-08	8.74e-07
CAMK2N2	1958.74	-0.372874	0.0674453	-5.52854	3.23e-08	8.9e-07
KCNN1	335.523	-0.421605	0.0762778	-5.52724	3.25e-08	8.94e-07
TBL3	661.075	-0.322795	0.0585358	-5.51449	3.5e-08	9.54e-07
YDJC	441.349	-0.44664	0.0810179	-5.51285	3.53e-08	9.6e-07
HMX1	276.145	-3.22771	0.586332	-5.50491	3.69e-08	1e-06
SUSD2	70.811	-0.968324	0.175908	-5.50471	3.7e-08	1e-06
SLC2A6	2059.59	-0.39218	0.0712645	-5.50317	3.73e-08	1.01e-06
PGAP6	1663.64	-0.339503	0.0617349	-5.49938	3.81e-08	1.03e-06
BBC3	298.576	-0.449824	0.0820795	-5.48035	4.24e-08	1.13e-06
BTBD2	3301.66	-0.250308	0.0456774	-5.47991	4.26e-08	1.13e-06
KATNB1	1192.96	-0.292799	0.0534848	-5.47443	4.39e-08	1.16e-06
MAPK8IP3	5081.19	-0.354442	0.0647599	-5.47317	4.42e-08	1.17e-06
ZNF579	930.068	-0.461627	0.0843755	-5.4711	4.47e-08	1.18e-06
FKRP	1192.2	-0.291948	0.0534237	-5.46476	4.64e-08	1.22e-06
MAN2B1	370.644	-0.407389	0.0748279	-5.44435	5.2e-08	1.35e-06
ALDH16A1	307.441	-0.402152	0.0739603	-5.4374	5.41e-08	1.4e-06
LZTS1	2099.66	-0.341585	0.0629209	-5.4288	5.67e-08	1.46e-06
COMTD1	983.553	-0.345696	0.0637098	-5.4261	5.76e-08	1.49e-06
C11orf68	903.529	-0.310939	0.057459	-5.41151	6.25e-08	1.59e-06
SHC2	4258.35	-0.355008	0.0656145	-5.41052	6.28e-08	1.59e-06
NYAP1	3055.12	-0.326205	0.0603711	-5.40333	6.54e-08	1.64e-06
CHMP6	723.498	-0.263246	0.0488238	-5.39175	6.98e-08	1.74e-06
DHRS2	417.499	-0.863533	0.16022	-5.38968	7.06e-08	1.76e-06
AHNAK2	2443.96	-0.384186	0.0713086	-5.38765	7.14e-08	1.78e-06
PDF	136.824	-0.604102	0.112149	-5.38662	7.18e-08	1.78e-06
SPHK2	1000.35	-0.441711	0.0823177	-5.36593	8.05e-08	1.98e-06
ADAM11	3800.25	-0.2911	0.0542537	-5.36554	8.07e-08	1.98e-06
IRX6	73.9216	-0.974944	0.182345	-5.3467	8.96e-08	2.16e-06
FRG1EP	259.06	-0.869207	0.162588	-5.34607	8.99e-08	2.16e-06
TCF7L2	757.149	-0.30184	0.0564645	-5.34566	9.01e-08	2.17e-06
CYP2S1	86.298	-0.75277	0.141109	-5.33468	9.57e-08	2.28e-06
AGAP3	3796.29	-0.26628	0.0499387	-5.33213	9.71e-08	2.31e-06
FAAH	964.833	-0.375073	0.0704345	-5.32513	1.01e-07	2.38e-06
NTM	3276.4	-0.491913	0.0924317	-5.32191	1.03e-07	2.42e-06
GDPD5	1393.04	-0.303269	0.0570276	-5.31793	1.05e-07	2.47e-06
ARHGDIG	1721.55	-0.363614	0.0684443	-5.31255	1.08e-07	2.53e-06
PUSL1	299.28	-0.541375	0.102115	-5.30163	1.15e-07	2.67e-06
MED25	811.853	-0.398873	0.0755619	-5.27875	1.3e-07	2.99e-06
JPH3	3894.86	-0.309742	0.058699	-5.27679	1.31e-07	3.02e-06
LTBP4	663.813	-0.430178	0.0817629	-5.26128	1.43e-07	3.23e-06
CAPN15	843.126	-0.40361	0.0767215	-5.26072	1.43e-07	3.24e-06
CARM1	2242.61	-0.297138	0.0564978	-5.25928	1.45e-07	3.24e-06
CEND1	3117.31	-0.33228	0.0633081	-5.24862	1.53e-07	3.41e-06
LZTS3	4195.05	-0.290789	0.0556031	-5.22974	1.7e-07	3.71e-06
LRFN4	2177.6	-0.358861	0.0686894	-5.22439	1.75e-07	3.8e-06
JUN	1902.28	-0.428883	0.0822075	-5.21707	1.82e-07	3.93e-06
RAB11B	5673.63	-0.281534	0.0542237	-5.19208	2.08e-07	4.44e-06
NDOR1	471.581	-0.436696	0.0844573	-5.17062	2.33e-07	4.89e-06
ZNF414	379.066	-0.51946	0.100593	-5.164	2.42e-07	5.06e-06
MED15	1262.48	-0.317567	0.0616013	-5.1552	2.53e-07	5.29e-06
NADSYN1	692.024	-0.325556	0.0631557	-5.15482	2.54e-07	5.29e-06
KIF1A	55759.1	-0.33711	0.0654221	-5.15285	2.57e-07	5.33e-06
TBC1D17	814.852	-0.324606	0.063	-5.15248	2.57e-07	5.33e-06
AP5Z1	722.389	-0.35911	0.0701668	-5.11795	3.09e-07	6.27e-06
LOC105379477	654.738	-1.05519	0.206682	-5.10538	3.3e-07	6.65e-06
SMAD9	437.826	-0.458438	0.089802	-5.10498	3.31e-07	6.66e-06
DVL1	2120.05	-0.293066	0.0574176	-5.10411	3.32e-07	6.68e-06
CHRNB3	162.36	-0.890614	0.174524	-5.10309	3.34e-07	6.71e-06
IER5L	1087.38	-0.620087	0.121595	-5.09961	3.4e-07	6.82e-06
MAPK8IP1	10055.3	-0.281565	0.0552791	-5.09352	3.51e-07	7.03e-06
ENDOG	591.255	-0.501799	0.0986077	-5.08884	3.6e-07	7.18e-06
MPG	364.687	-0.35704	0.070161	-5.08887	3.6e-07	7.18e-06
SBF1	7248.48	-0.306917	0.0603296	-5.08734	3.63e-07	7.22e-06
KIFC3	1670.27	-0.326603	0.0643506	-5.07536	3.87e-07	7.64e-06
PIGQ	1012.64	-0.388953	0.0767145	-5.07014	3.98e-07	7.84e-06
CNTFR	3331.5	-0.277835	0.0548178	-5.06834	4.01e-07	7.89e-06
RHBDL1	73.9833	-0.701478	0.13845	-5.06666	4.05e-07	7.95e-06
HGS	2263.65	-0.257094	0.050961	-5.04492	4.54e-07	8.77e-06
MAGEE1	3584.93	-0.33089	0.0656263	-5.04204	4.61e-07	8.88e-06
IQSEC2	809.299	-0.539114	0.10695	-5.0408	4.64e-07	8.93e-06
TXNDC5	111.701	-0.658471	0.130732	-5.0368	4.73e-07	9.08e-06
LOC283788	1080.81	-1.03508	0.205555	-5.03554	4.76e-07	9.13e-06
LINC02593	301.868	-0.47219	0.0938331	-5.03224	4.85e-07	9.26e-06
GPAA1	1999.41	-0.312512	0.0622868	-5.0173	5.24e-07	9.93e-06
SGSM3	1672.14	-0.262115	0.0522581	-5.01578	5.28e-07	9.99e-06
JUND	3809.01	-0.378089	0.0753771	-5.01597	5.28e-07	9.99e-06
RTN4RL1	1041.55	-0.334557	0.0667128	-5.01488	5.31e-07	1e-05
REX1BD	1130.56	-0.317166	0.0632838	-5.01181	5.39e-07	1.01e-05
SEPT5-GP1BB	705.824	-0.513587	0.102557	-5.0078	5.51e-07	1.03e-05
AGPAT2	52.9815	-0.949887	0.190186	-4.99452	5.9e-07	1.1e-05
C6orf226	315.105	-0.409967	0.0822105	-4.98679	6.14e-07	1.13e-05
TBX10	12.564	-1.98388	0.397991	-4.98472	6.21e-07	1.14e-05
SPIRE2	1316.91	-0.260847	0.0523909	-4.97887	6.4e-07	1.17e-05
SLC66A2	1554.51	-0.25268	0.0507599	-4.97794	6.43e-07	1.18e-05
CDK18	319.377	-0.523933	0.105497	-4.96631	6.82e-07	1.23e-05
AP2A1	3921.36	-0.301753	0.0607736	-4.96521	6.86e-07	1.24e-05
MIB2	1577.16	-0.351055	0.0707152	-4.96435	6.89e-07	1.24e-05
B4GALNT4	4589.46	-0.370192	0.0746174	-4.96121	7.01e-07	1.26e-05
PLEC	7335.08	-0.40061	0.0807662	-4.96012	7.04e-07	1.26e-05
PFAS	906.375	-0.265452	0.0535236	-4.95953	7.07e-07	1.26e-05
CEP170B	4081.43	-0.329492	0.0664528	-4.95829	7.11e-07	1.27e-05
BLOC1S3	457.486	-0.289767	0.0584572	-4.95691	7.16e-07	1.28e-05
TLNRD1	1878.63	-0.296329	0.0601097	-4.92981	8.23e-07	1.45e-05
ARMC5	667.312	-0.346226	0.0702581	-4.92791	8.31e-07	1.46e-05
FLYWCH1	1755.75	-0.298043	0.0606133	-4.91712	8.78e-07	1.53e-05
ACAP3	4340.56	-0.378521	0.0769919	-4.91638	8.82e-07	1.54e-05
QTRT1	945.707	-0.28532	0.0581689	-4.90504	9.34e-07	1.62e-05
CCM2L	215.56	-0.46795	0.0954134	-4.90445	9.37e-07	1.62e-05
METRNL	800.208	-0.336716	0.0687896	-4.89486	9.84e-07	1.7e-05
TMOD1	555.383	-0.493564	0.100932	-4.89006	1.01e-06	1.73e-05
THEM6	790.964	-0.279212	0.0572759	-4.87486	1.09e-06	1.85e-05
ADGRB2	2574.68	-0.440656	0.090672	-4.85989	1.17e-06	1.99e-05
RGS10	1011.93	-0.303658	0.0625056	-4.85809	1.19e-06	2e-05
SCAF1	3319.75	-0.35154	0.0723897	-4.85622	1.2e-06	2.02e-05
ZNF598	556.286	-0.420891	0.0868835	-4.84431	1.27e-06	2.13e-05
RFNG	764.588	-0.258477	0.0533737	-4.84278	1.28e-06	2.15e-05
ALKBH6	424.094	-0.368459	0.0761252	-4.84017	1.3e-06	2.17e-05
TRMT61A	363.74	-0.336317	0.0695856	-4.83314	1.34e-06	2.24e-05
WDR86	1478.04	-0.365855	0.0757376	-4.83057	1.36e-06	2.27e-05
ERCC2	1269.67	-0.283436	0.0587554	-4.824	1.41e-06	2.33e-05
SPTBN2	6500.86	-0.279965	0.0580937	-4.81919	1.44e-06	2.38e-05
ISL2	652.53	-0.493776	0.102643	-4.81064	1.5e-06	2.46e-05
NAT8L	2303.96	-0.309481	0.0644023	-4.80543	1.54e-06	2.51e-05
LRRC45	405.803	-0.458547	0.095582	-4.79742	1.61e-06	2.6e-05
ZFYVE28	227.532	-0.456692	0.0954723	-4.7835	1.72e-06	2.76e-05
CBARP	1972.79	-0.469313	0.0987102	-4.75445	1.99e-06	3.14e-05
TKFC	465.317	-0.331999	0.0698713	-4.75159	2.02e-06	3.18e-05
LOC283028	122.118	-1.43066	0.301259	-4.74894	2.04e-06	3.22e-05
FBXW9	337.336	-0.369607	0.0779912	-4.73909	2.15e-06	3.37e-05
NCDN	5436.42	-0.280068	0.059117	-4.73753	2.16e-06	3.39e-05
SSNA1	1384.19	-0.273305	0.0577604	-4.73171	2.23e-06	3.48e-05
LMF2	756.326	-0.342769	0.0724819	-4.72903	2.26e-06	3.51e-05
KIAA1217	86.6804	-0.559184	0.118486	-4.71939	2.37e-06	3.66e-05
TMEM240	366.94	-0.352566	0.074746	-4.71686	2.4e-06	3.7e-05
RASSF7	317.527	-0.357892	0.0759946	-4.70944	2.48e-06	3.82e-05
CASKIN1	5004.18	-0.343179	0.0728715	-4.70938	2.48e-06	3.82e-05
GFRA2	699.725	-0.432707	0.0920717	-4.69968	2.61e-06	3.97e-05
NR2F6	1425.82	-0.301437	0.0642759	-4.68973	2.74e-06	4.14e-05
UBALD1	620.643	-0.336319	0.0717404	-4.68801	2.76e-06	4.16e-05
ZNF787	788.077	-0.315528	0.0673699	-4.68352	2.82e-06	4.24e-05
DAPK3	1139.8	-0.265792	0.0568782	-4.67301	2.97e-06	4.43e-05
ADGRB1	2485.79	-0.365569	0.0784642	-4.65906	3.18e-06	4.68e-05
PRELID1	858.611	-0.362342	0.0779088	-4.65085	3.31e-06	4.85e-05
MMEL1	28.575	-1.12264	0.241691	-4.64494	3.4e-06	4.98e-05
SPSB4	493.886	-0.300719	0.06482	-4.63929	3.5e-06	5.1e-05
KLHL1	423.17	-0.373297	0.0804961	-4.63745	3.53e-06	5.13e-05
SARS2	225.493	-0.407865	0.0881248	-4.62827	3.69e-06	5.34e-05
ALKBH7	1622.3	-0.32284	0.0699534	-4.61507	3.93e-06	5.65e-05
WDR18	651.544	-0.330936	0.0718168	-4.60806	4.06e-06	5.81e-05
PKD1	5304.47	-0.338981	0.0738014	-4.59315	4.37e-06	6.17e-05
PRRG3	116.85	-0.491746	0.107277	-4.58391	4.56e-06	6.41e-05
ZNF668	372.898	-0.346361	0.0755876	-4.58225	4.6e-06	6.44e-05
SATB2	57.7892	-0.747966	0.163264	-4.58133	4.62e-06	6.46e-05
CPAMD8	130.017	-0.489897	0.10711	-4.57376	4.79e-06	6.66e-05
LOC441666	780.388	-0.892264	0.195704	-4.55925	5.13e-06	7.09e-05
POLRMT	1156.91	-0.334925	0.0734641	-4.55903	5.14e-06	7.09e-05
ASPSCR1	585.53	-0.29551	0.0649742	-4.54811	5.41e-06	7.44e-05
MMP15	3547.02	-0.331625	0.0730215	-4.54148	5.59e-06	7.64e-05
NOP53	1702.04	-0.264738	0.0583207	-4.53935	5.64e-06	7.7e-05
INTS1	2785.16	-0.387345	0.0853481	-4.53842	5.67e-06	7.72e-05
TLX1	114.534	-2.03709	0.448898	-4.53797	5.68e-06	7.73e-05
INPP5E	887.142	-0.348939	0.0770173	-4.53066	5.88e-06	7.96e-05
FN3K	1184.73	-0.301277	0.0666011	-4.5236	6.08e-06	8.19e-05
SMOX	284.525	-0.384682	0.0850959	-4.52057	6.17e-06	8.3e-05
MMP24OS	638.99	-0.332266	0.073521	-4.51933	6.2e-06	8.33e-05
MPND	1009.87	-0.283455	0.0627703	-4.51574	6.31e-06	8.46e-05
ARHGEF4	1831.47	-0.279366	0.0619472	-4.50975	6.49e-06	8.65e-05
ANAPC2	852.572	-0.318384	0.0707648	-4.49918	6.82e-06	9.07e-05
JUP	4732.43	-0.332426	0.0739911	-4.49278	7.03e-06	9.32e-05
TMCC3	371.5	-0.391749	0.0873594	-4.48433	7.31e-06	9.64e-05
SLC4A3	2683.68	-0.313637	0.070069	-4.47612	7.6e-06	9.96e-05
KNDC1	1785.51	-0.320162	0.071573	-4.47323	7.7e-06	0.000100703
ZNF672	1063.87	-0.277506	0.062053	-4.47208	7.75e-06	0.000101086
TMEM271	1018.44	-0.342071	0.0765178	-4.47048	7.8e-06	0.000101701
GLI4	287.93	-0.400377	0.0896301	-4.46699	7.93e-06	0.000103224
RNPEPL1	409.386	-0.431414	0.0965827	-4.46678	7.94e-06	0.000103249
WDR24	353.971	-0.348172	0.0780248	-4.46232	8.11e-06	0.00010512
PLCB3	279.647	-0.627923	0.140722	-4.46214	8.11e-06	0.000105135
SELENOO	699.14	-0.322842	0.0724371	-4.45685	8.32e-06	0.000107451
BRAT1	625.351	-0.299104	0.0672246	-4.44933	8.61e-06	0.000110809
MAP3K6	181.788	-0.480917	0.108171	-4.4459	8.75e-06	0.000112432
KCNK9	1680.41	-0.801753	0.180391	-4.44452	8.81e-06	0.000113074
D2HGDH	243.635	-0.355883	0.0801602	-4.43964	9.01e-06	0.000115423
PKN1	2918.72	-0.260366	0.0587045	-4.43519	9.2e-06	0.000117583
PHYHIP	142.411	-0.509165	0.115026	-4.42651	9.58e-06	0.000121748
SAC3D1	496.084	-0.316923	0.0716133	-4.42547	9.62e-06	0.000122055
PIP5K1C	3762.71	-0.330472	0.0748171	-4.41707	1e-05	0.000126543
ZNRF2P1	184.14	-0.507699	0.115057	-4.4126	1.02e-05	0.000128729
LYNX1	2573.95	-0.376326	0.0855661	-4.39808	1.09e-05	0.000136227
FAM207A	486.121	-0.250947	0.057096	-4.39517	1.11e-05	0.000137969
TMEM175	575.948	-0.379475	0.0865574	-4.38409	1.16e-05	0.000144088
DAZAP1	1589.21	-0.276341	0.0631383	-4.37676	1.2e-05	0.000148509
KIF26A	1556.24	-0.52099	0.119043	-4.3765	1.21e-05	0.000148587
WASH2P	1113.33	-0.292143	0.0667703	-4.37534	1.21e-05	0.00014917
STC1	1068.62	-0.300761	0.0688022	-4.37139	1.23e-05	0.000151382
IRF3	182.872	-0.419011	0.0958649	-4.37085	1.24e-05	0.000151656
RPS4X	15307	-0.304881	0.0697779	-4.36931	1.25e-05	0.000152433
ANKRD9	494.274	-0.271755	0.06228	-4.36344	1.28e-05	0.000155859
EPN1	4376.04	-0.294627	0.0675752	-4.35999	1.3e-05	0.000158094
EOLA2	245.878	-0.388328	0.0891973	-4.35358	1.34e-05	0.000161688
CAMSAP3	2256.69	-0.415117	0.0953728	-4.35258	1.35e-05	0.000161905
FPGS	549.332	-0.271197	0.0624178	-4.34486	1.39e-05	0.000166711
CACTIN	367.103	-0.346248	0.0797053	-4.3441	1.4e-05	0.000167167
SF3A2	1243.82	-0.350164	0.080967	-4.32477	1.53e-05	0.000181324
JMJD8	336.593	-0.383674	0.088759	-4.32265	1.54e-05	0.000182595
REEP6	154.388	-0.481988	0.111762	-4.31261	1.61e-05	0.000189725
ZC3H3	684.334	-0.299638	0.069643	-4.30248	1.69e-05	0.000197707
ATG4D	672.749	-0.304331	0.070776	-4.29993	1.71e-05	0.000199486
NTN3	46.9357	-0.836374	0.194842	-4.29258	1.77e-05	0.000205537
ST6GALNAC4	184.275	-0.416427	0.0972114	-4.28373	1.84e-05	0.000211847
ZNF524	72.9453	-0.657201	0.153659	-4.27701	1.89e-05	0.00021751
AGRN	6940.11	-0.382759	0.0895604	-4.27375	1.92e-05	0.000219237
DLGAP3	2030.41	-0.347407	0.0812896	-4.2737	1.92e-05	0.000219237
CLCN7	1251.66	-0.339681	0.0795018	-4.27262	1.93e-05	0.000220018
TBC1D10B	2145.58	-0.261956	0.0615209	-4.25799	2.06e-05	0.000233365
LRWD1	1178.64	-0.251287	0.0590917	-4.25249	2.11e-05	0.000238658
TPRN	519.503	-0.325544	0.0766417	-4.24761	2.16e-05	0.000242858
H1-10	4399.31	-0.279103	0.0658328	-4.23958	2.24e-05	0.000249691
NR1H2	335.207	-0.34273	0.0809269	-4.23506	2.28e-05	0.000254592
SLC45A1	912.909	-0.327006	0.0773974	-4.22502	2.39e-05	0.00026427
PLA2G6	266.239	-0.366312	0.0867968	-4.22034	2.44e-05	0.000269
FCSK	177.154	-0.41062	0.0973452	-4.21819	2.46e-05	0.000270749
PCAT6	107.542	-0.590704	0.140101	-4.21628	2.48e-05	0.000272725
WIZ	3210.82	-0.283711	0.0673433	-4.2129	2.52e-05	0.000276496
CCDC120	596.261	-0.420832	0.100307	-4.19545	2.72e-05	0.00029598
SLC12A7	504.633	-0.456062	0.108874	-4.1889	2.8e-05	0.00030374
GAA	890.929	-0.261547	0.0625537	-4.18116	2.9e-05	0.000313141
BCR	3244.57	-0.253781	0.0607609	-4.17671	2.96e-05	0.000318563
HEXD	380.031	-0.358559	0.085934	-4.17249	3.01e-05	0.000323364
RADIL	431.782	-0.422456	0.101415	-4.1656	3.11e-05	0.00033171
PPP1R16A	829.515	-0.323444	0.077787	-4.15807	3.21e-05	0.000341662
ZNF653	410.207	-0.284872	0.0685453	-4.15597	3.24e-05	0.000343972
CCDC106	837.689	-0.263596	0.0634939	-4.15152	3.3e-05	0.000349493
E4F1	745.915	-0.26913	0.0648891	-4.14754	3.36e-05	0.000354584
LRP5	484.922	-0.440276	0.106164	-4.14713	3.37e-05	0.000355017
DEXI	369.106	-0.401983	0.0970809	-4.1407	3.46e-05	0.00036237
PHF11	5.44616	-2.53862	0.61351	-4.13786	3.51e-05	0.00036603
SLC52A2	992.167	-0.344222	0.0832985	-4.13239	3.59e-05	0.00037421
DNAJC22	70.3281	-0.645836	0.156387	-4.12974	3.63e-05	0.000377684
RPS2P32	25.3138	-1.19608	0.290207	-4.12147	3.76e-05	0.000389249
ZNF517	350.46	-0.344173	0.0836882	-4.11257	3.91e-05	0.000402507
CTU1	358.534	-0.345685	0.0843799	-4.09677	4.19e-05	0.000427092
NRBP2	1387.5	-0.373395	0.091275	-4.09088	4.3e-05	0.000435368
JAG2	1883.76	-0.270309	0.0660826	-4.09048	4.3e-05	0.000435639
LOC100287846	436.055	-0.534407	0.130885	-4.08303	4.45e-05	0.000447591
MED16	1064.24	-0.337805	0.0828193	-4.07882	4.53e-05	0.000454249
IRF2BP1	948.574	-0.381848	0.0936167	-4.07885	4.53e-05	0.000454249
ZBTB45	687.033	-0.371601	0.0911543	-4.07662	4.57e-05	0.000458074
WASHC1	582.413	-0.428906	0.10532	-4.0724	4.65e-05	0.000464395
ANO8	2540.68	-0.333931	0.0821903	-4.0629	4.85e-05	0.000480789
NIBAN2	858.505	-0.251538	0.0619326	-4.06148	4.88e-05	0.000483197
POU2F2	475.167	-0.390141	0.0961843	-4.05618	4.99e-05	0.000493195
SPPL2B	938.134	-0.374937	0.0925297	-4.05207	5.08e-05	0.000500843
TMEM200C	444.052	-0.412502	0.102331	-4.03106	5.55e-05	0.00054424
ATP1A3	29692.8	-0.310361	0.0770165	-4.0298	5.58e-05	0.000546571
TSC22D1-AS1	299.999	-0.337179	0.0840175	-4.0132	5.99e-05	0.000583327
PPP2R3B	75.2232	-2.01619	0.502427	-4.01291	6e-05	0.00058367
PLEKHH3	605.229	-0.33653	0.0839459	-4.00889	6.1e-05	0.00059216
RARA-AS1	141.038	-0.44255	0.110562	-4.00271	6.26e-05	0.000606213
RXRA	471.432	-0.360065	0.0900437	-3.99879	6.37e-05	0.000614052
LRRC4B	4363.04	-0.311296	0.0779712	-3.99245	6.54e-05	0.000627032
COL3A1	29.2532	-1.57992	0.395845	-3.99126	6.57e-05	0.000629845
LINC00957	257.997	-0.319245	0.0800706	-3.98704	6.69e-05	0.000639784
ADCK5	226.901	-0.432139	0.108472	-3.98388	6.78e-05	0.000647341
NAGPA	203.479	-0.404247	0.101493	-3.983	6.81e-05	0.000649043
TLX3	311.848	-0.578129	0.14517	-3.98243	6.82e-05	0.000649935
SLC25A53	346.216	-0.326769	0.0820522	-3.98245	6.82e-05	0.000649935
NPRL3	791.862	-0.330663	0.0831146	-3.9784	6.94e-05	0.000659647
SHPK	341.084	-0.266189	0.0672122	-3.96042	7.48e-05	0.00070357
PRR5	559.775	-0.314442	0.0795053	-3.95498	7.65e-05	0.000717536
VPS9D1	811.487	-0.313276	0.0792799	-3.95151	7.77e-05	0.000725928
FIRRE	386.467	-0.379327	0.0959968	-3.95145	7.77e-05	0.000725928
UBXN11	204.552	-0.374234	0.0947131	-3.95124	7.77e-05	0.000726207
ABCD2	149.637	-0.495078	0.125313	-3.95074	7.79e-05	0.000727351
TAF6L	518.308	-0.282392	0.0715048	-3.94927	7.84e-05	0.000730681
MAFK	320.657	-0.304181	0.0771111	-3.94471	7.99e-05	0.000742828
ZNF444	729.251	-0.250178	0.0636831	-3.92849	8.55e-05	0.000791131
IGHMBP2	680.513	-0.255651	0.0651526	-3.92387	8.71e-05	0.000804759
ZNF775	430.642	-0.283756	0.0723274	-3.92321	8.74e-05	0.00080655
SOX12	5117.12	-0.277959	0.0709758	-3.91625	8.99e-05	0.000827244
CPEB1	423.608	-0.296103	0.0760007	-3.89605	9.78e-05	0.000886399
ADRA2C	776.017	-0.357543	0.0918071	-3.8945	9.84e-05	0.000891472
SLC29A4	1439.42	-0.271777	0.0698403	-3.8914	9.97e-05	0.000901596
ANKRD13B	1430.03	-0.322868	0.0829883	-3.89052	0.000100028	0.000903504
SLC39A13	963.305	-0.26356	0.0677644	-3.88935	0.000100511	0.000907414
RTN4RL2	1394.35	-0.367001	0.0944019	-3.88764	0.000101224	0.000911575
PIP5KL1	297.262	-0.32973	0.0848307	-3.88692	0.000101523	0.000913809
MICALL1	2274.57	-0.251243	0.0647071	-3.88277	0.000103274	0.000926804
GADD45G	296.362	-0.366564	0.0947565	-3.86848	0.000109515	0.000975539
C19orf71	197.11	-0.323973	0.0838071	-3.8657	0.00011077	0.000984782
MAP3K10	3488.44	-0.33871	0.0882736	-3.83705	0.000124523	0.00108604
CDK5R2	4080.8	-0.315653	0.082339	-3.83357	0.000126296	0.00109837
SIGIRR	154.69	-0.447012	0.116626	-3.83287	0.000126655	0.00110003
CPLANE2	357.74	-0.305205	0.0797257	-3.82819	0.00012909	0.00111849
HES6	1875.19	-0.311946	0.0815002	-3.82756	0.000129422	0.00111976
MIR3960	25.1003	-1.0496	0.274561	-3.82284	0.000131921	0.00113575
PITPNM1	5430.34	-0.277075	0.0724971	-3.82188	0.000132439	0.00113878
INPP5J	508.192	-0.360036	0.0942892	-3.81842	0.00013431	0.00115267
PAOX	201.233	-0.366861	0.0961169	-3.81682	0.000135184	0.00115907
ABCB8	1232.81	-0.296372	0.0777661	-3.81107	0.000138367	0.00118132
FASN	21865.3	-0.333518	0.0877094	-3.80253	0.000143225	0.00121762
BTBD17	577.848	-0.552424	0.145621	-3.79358	0.000148492	0.00125472
TMEM266	289.338	-0.349973	0.0923773	-3.78852	0.000151548	0.00127686
PXMP4	414.3	-0.330701	0.0876196	-3.77428	0.00016047	0.00133841
TRAPPC9	2101.27	-0.264689	0.0702061	-3.77017	0.000163134	0.0013575
SCAMP4	855.238	-0.275722	0.0731916	-3.76712	0.00016514	0.00137166
ABCA2	2731.84	-0.319326	0.0848285	-3.76437	0.000166973	0.00138498
MIR4458HG	234.536	-3.98072	1.05826	-3.76158	0.000168842	0.00139792
RAB3IL1	226.867	-0.372994	0.0993099	-3.75586	0.000172749	0.00142534
RTN4R	462.115	-0.360681	0.0962479	-3.74741	0.00017867	0.00146919
SPP1	960.359	-0.276777	0.0738817	-3.74622	0.000179519	0.00147425
ST3GAL4	265.055	-0.379445	0.101466	-3.73963	0.000184292	0.00150633
MYPOP	200.202	-0.362757	0.0970057	-3.73955	0.000184353	0.00150633
KLHL26	519.656	-0.332126	0.0888725	-3.7371	0.000186152	0.00151896
BOP1	274.614	-0.488293	0.13078	-3.73371	0.000188679	0.0015382
FAM135B	47.2394	-3.42282	0.916795	-3.73346	0.00018887	0.00153836
TESK1	1426.81	-0.250421	0.0671437	-3.72963	0.000191764	0.00155773
DNASE1L1	239.979	-0.277634	0.0744809	-3.72759	0.000193321	0.00156826
LOC112694756	73.7734	-0.590429	0.159005	-3.71327	0.000204601	0.00164793
RDH14	160.093	-0.500175	0.134713	-3.71289	0.000204906	0.00164892
NCKIPSD	423.055	-0.286799	0.077489	-3.70115	0.00021462	0.00171488
TRPM4	869.879	-0.315109	0.0853646	-3.69133	0.000223086	0.00177448
ACSS2	2825.36	-0.306683	0.0831295	-3.68922	0.00022494	0.00178549
CDPF1	184.517	-0.380124	0.103231	-3.68225	0.000231187	0.00182466
ADGRA1	419.477	-0.345717	0.0940057	-3.67762	0.000235424	0.00185305
NACC2	564.702	-0.398501	0.108372	-3.67716	0.000235845	0.00185494
MAP1S	1888.98	-0.34001	0.0925731	-3.67288	0.000239834	0.00188141
EME2	255.179	-0.470813	0.128261	-3.67074	0.00024185	0.00189476
SPATA2L	960.332	-0.265449	0.0726103	-3.6558	0.000256379	0.00198875
MIR4785	27.2496	-0.869426	0.237897	-3.65463	0.000257552	0.00199528
ADGRA1-AS1	30.2408	-0.78123	0.214496	-3.64217	0.000270353	0.00207665
APC2	10737.3	-0.31609	0.0868183	-3.64083	0.000271763	0.00208154
ATAD3B	511.717	-0.301474	0.0828172	-3.64023	0.000272393	0.00208523
MCOLN1	634.813	-0.30871	0.0849413	-3.63439	0.000278643	0.00212587
ATP2B3	1327.36	-0.269201	0.0742351	-3.62634	0.000287472	0.00217852
ZNF358	2145.79	-0.310775	0.0857577	-3.62387	0.000290228	0.00219664
RASA4CP	108.418	-0.511013	0.141417	-3.61351	0.000302075	0.00227582
C5orf49	169.332	-0.339655	0.0941484	-3.60766	0.000308976	0.0023172
CDKN1A	397.627	-0.405974	0.112675	-3.60304	0.000314521	0.00235389
ID3	156.288	-1.31228	0.364485	-3.60036	0.000317779	0.00237434
ZNF205	609.656	-0.280568	0.0779584	-3.59895	0.000319509	0.00238431
SLCO4A1	271.952	-0.35472	0.098698	-3.594	0.000325644	0.00242209
POU4F2	351.187	-0.744911	0.207636	-3.58759	0.000333749	0.00247423
PPM1J	204.244	-0.317591	0.0885793	-3.58539	0.000336572	0.00249107
LRFN3	1119.81	-0.299377	0.0837683	-3.57387	0.000351749	0.00258435
CADPS2	565.383	-0.510087	0.142873	-3.57021	0.000356692	0.00261429
TTYH3	8501.07	-0.304617	0.0853438	-3.56929	0.000357946	0.00262242
FOXO6	320.713	-0.391641	0.109916	-3.56309	0.000366519	0.00267439
SYT6	881.424	-0.367311	0.10352	-3.5482	0.000387875	0.00280727
ARHGAP39	1939.31	-0.255671	0.0724526	-3.52881	0.00041743	0.00298207
SLC6A1	213.75	-0.395177	0.111998	-3.52845	0.000418009	0.00298502
BORCS6	594.55	-0.293426	0.0832622	-3.52412	0.000424891	0.00302341
COL5A2	352.135	-1.13107	0.320985	-3.52373	0.000425513	0.00302665
ADCYAP1	842.111	-0.802824	0.228015	-3.52093	0.000430038	0.00305283
PPP1R35	326.136	-0.321511	0.0913208	-3.52068	0.000430442	0.0030545
PRRT3	467.328	-0.329618	0.0938975	-3.5104	0.000447432	0.00315723
ULK1	1854.26	-0.265318	0.0757089	-3.50445	0.000457551	0.00321032
AMDHD2	251.865	-0.343906	0.0982403	-3.50067	0.000464099	0.003255
UNC5A	359.049	-0.369924	0.105739	-3.49846	0.000467957	0.00327824
SHANK1	5434.65	-0.350225	0.100173	-3.49621	0.000471915	0.00330213
PML	578.635	-0.251253	0.0719437	-3.49236	0.000478777	0.00333997
TMEM151A	1697.98	-0.309698	0.0886843	-3.49214	0.000479171	0.00333997
SLC19A1	529.22	-0.323319	0.0926922	-3.4881	0.000486475	0.00338016
ITGB5	49.8447	-0.678209	0.194912	-3.47956	0.000502232	0.00346331
CHERP	1091.8	-0.265288	0.0763336	-3.47537	0.000510144	0.00350984
URB1-AS1	28.166	-0.97998	0.283307	-3.45908	0.000542032	0.00368103
ADAMTS10	1087.41	-0.286114	0.0827857	-3.45608	0.000548097	0.0037144
CCDC157	390.824	-0.26213	0.0758606	-3.45541	0.000549452	0.00372079
ZNF784	205.199	-0.41836	0.12111	-3.45439	0.000551543	0.00373083
PAPPA2	3871.15	-0.413889	0.119839	-3.4537	0.00055295	0.00373888
DMWD	2231.44	-0.268259	0.0779327	-3.44219	0.000577019	0.00387841
DUS3L	286.496	-0.32675	0.0949748	-3.44038	0.000580895	0.00390011
SEMA5B	686.042	-0.320217	0.0931294	-3.43841	0.000585132	0.00392128
RAB36	461.797	-0.265281	0.0773665	-3.42889	0.00060605	0.00403008
TMEM121	324.552	-0.466026	0.135943	-3.42811	0.000607809	0.00404029
MZF1	741.176	-0.271032	0.0793113	-3.41732	0.000632398	0.00417304
WASH8P	1350.02	-0.304905	0.0893818	-3.41127	0.000646618	0.00425445
ARMH1	132.309	-0.370906	0.109047	-3.40133	0.000670599	0.00438351
PKD1P5-LOC105376752	1020.88	-0.345894	0.101914	-3.39398	0.000688857	0.00446892
STK11IP	408.347	-0.273306	0.0805775	-3.39183	0.000694267	0.00450078
DNASE1L2	101.871	-0.4551	0.134666	-3.37948	0.00072623	0.00467279
RBMS3	1337.57	-0.273539	0.0809654	-3.37846	0.000728921	0.0046851
ZNF865	583.753	-0.323953	0.0959346	-3.37681	0.000733322	0.00470336
ATP13A1	1274.29	-0.256928	0.0760994	-3.37621	0.000734905	0.0047085
ZDHHC8	803.517	-0.271306	0.0803722	-3.37563	0.000736476	0.00471522
MGC70870	114.308	-0.82839	0.245656	-3.37215	0.000745826	0.00476833
RNF175	456.497	-0.25575	0.0761929	-3.35661	0.000789032	0.00499158
TGFB2	61.8441	-0.723315	0.217396	-3.32718	0.000877309	0.00546775
CCDC24	366.81	-0.271093	0.0815032	-3.32616	0.000880523	0.005484
ADAMTS13	319.745	-0.37601	0.113524	-3.31217	0.000925766	0.00570873
GLIS2	430.35	-0.266371	0.080464	-3.31044	0.000931506	0.0057363
LINGO1	7984.08	-0.265078	0.0801011	-3.30929	0.000935324	0.00575197
TMEM132A	7047.64	-0.25213	0.0765425	-3.29398	0.000987796	0.00602546
SPRN	406.484	-0.264026	0.0802824	-3.28872	0.00100645	0.00612475
ADAM15	286.536	-0.295789	0.0900268	-3.28556	0.00101778	0.0061854
FRAT1	156.487	-0.318176	0.0971298	-3.27578	0.00105371	0.00637161
C8orf58	94.8212	-0.57641	0.176141	-3.27244	0.00106623	0.00643656
STAT6	195.937	-0.334083	0.102116	-3.27159	0.00106946	0.00645176
WASH7P	928.655	-0.283195	0.0868871	-3.25934	0.00111671	0.00667663
MCF2L	4848.37	-0.254085	0.0780514	-3.25535	0.00113252	0.00675995
REXO1	1511.77	-0.255169	0.0786109	-3.24597	0.00117051	0.00695227
FIZ1	519.817	-0.252046	0.0778609	-3.23714	0.00120735	0.00712654
PKD1P3-NPIPA1	1325.74	-0.327315	0.101274	-3.23199	0.00122932	0.00722324
SAMD10	1099.92	-0.31417	0.0972234	-3.23143	0.00123174	0.00723278
SFI1	532.385	-0.285359	0.08869	-3.21749	0.00129319	0.00752514
FSIP2	497.259	-0.284645	0.0885043	-3.21617	0.00129912	0.00755237
TRMT2A	341.403	-0.251119	0.0780797	-3.21619	0.00129904	0.00755237
ARSA	737.763	-0.311627	0.0969636	-3.21385	0.00130966	0.00760386
CPNE2	426.426	-0.428961	0.133644	-3.20974	0.00132856	0.0077037
C10orf95	58.0366	-0.591967	0.185281	-3.19497	0.00139847	0.00804196
FLRT1	281.367	-0.291713	0.0914233	-3.19079	0.00141884	0.00813323
A4GALT	469.978	-0.444796	0.139547	-3.18742	0.00143547	0.00820774
LMTK3	3605.23	-0.312242	0.0983153	-3.17593	0.00149358	0.00849432
THOC6	236.078	-0.294921	0.0931357	-3.16657	0.00154247	0.00870935
ZFP41	848.679	-0.263147	0.0838404	-3.13867	0.00169719	0.00943556
FBXL16	4613.36	-0.262449	0.0837165	-3.13497	0.00171871	0.00953508
SEPTIN5	185.246	-0.365858	0.117277	-3.11962	0.00181087	0.0099181
RIMBP3	36.3966	-0.627426	0.201196	-3.11849	0.00181782	0.00995313
PDIA2	535.041	-0.363631	0.117123	-3.1047	0.0019047	0.0103785
SNAPC4	552.515	-0.264754	0.0857269	-3.08834	0.0020128	0.0108827
SH2D3A	39.1283	-0.564854	0.183734	-3.0743	0.00211	0.0113096
SH2D3C	852.469	-0.281114	0.0915979	-3.069	0.00214774	0.0114711
NUDT8	91.1901	-0.474428	0.154869	-3.06342	0.00218821	0.0116494
PCNX3	1136.63	-0.310844	0.101616	-3.05902	0.00222062	0.0117907
TMEM109	155.526	-0.339569	0.111052	-3.05774	0.0022301	0.0118341
TMEM161B	581.639	-0.315632	0.103235	-3.05742	0.00223255	0.0118366
HYAL3	193.382	-0.317662	0.104131	-3.0506	0.00228388	0.0120515
LOC100129484	71.5536	-0.502999	0.164937	-3.04964	0.00229114	0.0120764
GSN	199.774	-0.297273	0.0975762	-3.04657	0.00231467	0.0121898
SLC2A4RG	558.674	-0.265464	0.0872242	-3.04347	0.00233868	0.0122876
FUZ	205.49	-0.297641	0.0980993	-3.03408	0.0024127	0.0126178
TMEM187	284.571	-0.3318	0.109382	-3.03342	0.00241797	0.0126365
LINC00648	35.8477	-0.727019	0.240552	-3.0223	0.00250866	0.0130404
LMNTD2	172.749	-0.436381	0.145404	-3.00116	0.00268952	0.0138255
ELL	232.66	-0.27772	0.0928769	-2.99019	0.002788	0.0142587
NBEAL2	605.017	-0.42002	0.140862	-2.98178	0.00286581	0.0145619
LRRC73	382.788	-0.354572	0.11912	-2.97659	0.00291478	0.0147651
TRABD	601.132	-0.252753	0.0850199	-2.97287	0.00295031	0.0149074
ZFHX4	101.812	-0.447798	0.150745	-2.97057	0.00297251	0.015007
ROPN1L	39.1031	-0.597937	0.201748	-2.96377	0.00303891	0.0152825
BHLHE41	226.926	-0.772287	0.260784	-2.9614	0.00306239	0.0153706
WDR90	218.613	-0.486945	0.164729	-2.95604	0.00311614	0.0155928
TEPSIN	205.78	-0.293235	0.0993902	-2.95034	0.00317427	0.0158352
NKD2	130.37	-0.420747	0.142883	-2.9447	0.00323266	0.0160294
CNTN3	209.729	-0.316644	0.107674	-2.94076	0.0032741	0.0161977
SSC4D	38.1316	-0.595802	0.203002	-2.93496	0.00333591	0.0164551
TSEN54	278.523	-0.267396	0.0913042	-2.92862	0.00340465	0.0167262
NBL1	67.2077	-0.478636	0.163921	-2.91992	0.00350124	0.0170892
CACNA1H	2463.91	-0.304902	0.104715	-2.91174	0.00359421	0.0174535
CBSL	77.0535	-0.57085	0.196899	-2.89921	0.00374107	0.0180695
SULT1C4	54.4048	-0.589913	0.203518	-2.89858	0.00374853	0.0180959
HEY1	353.871	-0.251558	0.086999	-2.8915	0.00383404	0.018405
EPPK1	162.542	-0.3374	0.11672	-2.89067	0.0038442	0.0184444
FBF1	146.231	-0.370383	0.128342	-2.88591	0.00390288	0.0186813
SCRIB	1870.32	-0.287818	0.0999916	-2.87842	0.00399673	0.0189847
LINC02691	63.0069	-0.478259	0.166446	-2.87336	0.00406128	0.0192257
TNFSF9	120.786	-0.431224	0.15074	-2.86072	0.00422684	0.0198608
RECQL5	259.291	-0.260092	0.0909945	-2.85832	0.00425888	0.0200039
SV2C	3543.27	-0.327572	0.114736	-2.85501	0.0043035	0.0201768
HDAC10	709.148	-0.32509	0.113931	-2.85339	0.00432551	0.0202537
CASK	13429.9	-0.324614	0.114007	-2.84731	0.00440899	0.0205593
ADRA1B	449.746	-0.317342	0.111738	-2.84005	0.00451058	0.0209117
SPTBN4	1908.11	-0.274556	0.0970943	-2.82773	0.00468799	0.0215874
WNK2	3660.81	-0.294283	0.104286	-2.82187	0.0047744	0.0219017
COL22A1	72.3326	-1.24597	0.44205	-2.81863	0.00482296	0.022074
FLNA	2157.48	-0.278068	0.0987204	-2.81673	0.0048516	0.022149
ARHGAP27P1	180.734	-0.327125	0.116373	-2.81101	0.00493857	0.0224892
CLEC7A	148.713	-1.2112	0.431116	-2.80945	0.00496268	0.022582
CPSF1	1623.91	-0.256966	0.0918195	-2.7986	0.00513252	0.0232029
FNDC11	114.133	-0.410258	0.147405	-2.7832	0.0053825	0.0241099
ADAT3	47.9287	-0.575897	0.207375	-2.77708	0.00548496	0.0244416
SCN5A	213.659	-0.324568	0.117181	-2.76981	0.00560897	0.0248838
LINC02495	65.4326	-0.500015	0.180647	-2.76792	0.00564159	0.0249806
PAX5	201.154	-0.453705	0.165087	-2.74827	0.00599104	0.0261867
BMI1	216.024	-0.260591	0.0949284	-2.74513	0.00604874	0.0263815
EVA1B	105.048	-0.34628	0.126619	-2.73482	0.00624151	0.0271045
POLD1	161.201	-0.260464	0.0954676	-2.7283	0.00636624	0.0274877
PCSK4	73.8786	-0.56961	0.208984	-2.72561	0.0064183	0.0276606
LINC00488	12.1578	-0.908713	0.334283	-2.71839	0.00656001	0.0281228
PLCH2	410.119	-0.405474	0.149532	-2.71162	0.00669547	0.0286017
SLC25A34	102.276	-0.466751	0.172445	-2.70666	0.00679641	0.0288963
IDUA	244.999	-0.456619	0.168891	-2.70364	0.00685846	0.0291191
MAMDC4	181.716	-0.48436	0.179309	-2.70126	0.00690766	0.0293004
HABP2	7.03867	-1.3334	0.493868	-2.69991	0.00693577	0.0293989
LINC02610	94.8791	-0.349166	0.129928	-2.68739	0.00720137	0.0303539
TIMM29	347.126	-0.25348	0.0943974	-2.68525	0.00724765	0.0304992
LOC143666	114.181	-0.364579	0.135833	-2.68402	0.00727418	0.0305966
CPNE5	193.458	-0.330883	0.12329	-2.68377	0.00727967	0.0306125
PCDH15	229.406	-0.327311	0.121975	-2.68343	0.00728705	0.0306151
CLEC11A	385.772	-0.285567	0.106416	-2.68349	0.0072859	0.0306151
FGF22	23.2452	-0.728846	0.272042	-2.67916	0.00738066	0.0309437
HELZ2	323.783	-0.383907	0.144083	-2.66449	0.00771057	0.0320002
MAGIX	68.899	-0.446101	0.169091	-2.63823	0.0083341	0.0341411
SLC26A1	158.873	-0.340161	0.129109	-2.63468	0.00842155	0.0344135
C1orf229	79.7209	-0.364659	0.138604	-2.63093	0.00851513	0.0346862
HMGA2	14.9359	-0.852199	0.324569	-2.62563	0.0086489	0.035136
EXOC3L1	82.736	-0.357701	0.137959	-2.5928	0.00951981	0.0379156
OVCA2	60.3471	-0.42722	0.167133	-2.55616	0.0105835	0.0413592
CNN2	57.805	-0.711908	0.27966	-2.54562	0.0109085	0.0423908
PTPN23	1909.57	-0.257689	0.101386	-2.54167	0.0110323	0.0427525
EVX2	41.6413	-0.522951	0.206454	-2.53302	0.0113084	0.0435797
WSCD2	748.211	-0.32787	0.129478	-2.53225	0.0113333	0.0436348
SH2B2	532.676	-0.25834	0.102221	-2.52727	0.0114954	0.0441214
RELB	113.447	-0.345614	0.137134	-2.52026	0.0117267	0.0448125
RPRML	6.69329	-1.55237	0.61811	-2.51148	0.0120225	0.0457175
RBM38	152.571	-0.276076	0.110316	-2.50259	0.0123288	0.0466175
MUC19	12.8436	-0.777267	0.311938	-2.49174	0.012712	0.0477555
FBXL6	312.186	-0.284876	0.11452	-2.48756	0.0128622	0.0481606
PARM1	553.522	-0.323179	0.129914	-2.48763	0.0128596	0.0481606
CBFA2T3	880.509	-0.265551	0.106917	-2.48372	0.0130019	0.048593

## Sheet: up
Row.names	baseMean.x	log2FoldChange.x	lfcSE.x	stat.x	pvalue.x	padj.x
PCDHA6	955.391	4.29016	0.0866909	49.488	0	0
PCDHA2	960.721	1.11519	0.053621	20.7977	4.54e-96	1.17e-92
PCDHA5	225.215	3.85188	0.198699	19.3854	1.02e-83	1.85e-80
GABRG1	540.611	1.73651	0.118074	14.7069	5.82e-49	5.54e-46
FAR2P1	774.058	1.79268	0.129097	13.8863	7.67e-44	6.3e-41
REC8	482.914	1.1772	0.0862324	13.6515	1.98e-42	1.43e-39
BTBD3	6106.65	0.521934	0.0389525	13.3992	6.11e-41	4.09e-38
ATP11C	2521.75	0.740501	0.0556078	13.3165	1.86e-40	1.2e-37
LINC00662	241.037	10.7678	0.835784	12.8835	5.57e-38	3.25e-35
STAG2	2072.34	0.716671	0.0564873	12.6873	6.95e-37	3.81e-34
HTR2C	169.633	1.77049	0.151296	11.7021	1.24e-31	5.76e-29
TMEM132D	82.6803	5.16597	0.445022	11.6084	3.74e-31	1.65e-28
NCAM2	11469.2	0.421839	0.0367986	11.4634	2.01e-30	8.27e-28
POTEF	376.52	1.88696	0.169361	11.1417	7.86e-29	3.09e-26
ARHGAP36	7721.09	1.07845	0.0973523	11.0778	1.61e-28	6.05e-26
LOC101927151	108.893	9.15053	0.838752	10.9097	1.04e-27	3.74e-25
TCEAL4	4956.78	0.58581	0.0574186	10.2024	1.93e-24	5.64e-22
PCDHB5	338.216	1.06869	0.105829	10.0983	5.62e-24	1.59e-21
NEDD8	1045.11	1.13445	0.113371	10.0065	1.43e-23	3.91e-21
LRATD2	450.477	0.662478	0.0662377	10.0015	1.5e-23	4.05e-21
D21S2088E	771.649	1.04977	0.106588	9.84885	6.93e-23	1.82e-20
ZNF571-AS1	259.328	1.26624	0.132232	9.57591	1.01e-21	2.4e-19
LRRN3	4923.46	0.407459	0.0427146	9.53909	1.44e-21	3.38e-19
ZNF354A	549.857	0.494007	0.0543957	9.08173	1.07e-19	2.08e-17
LIN28B	1898.31	0.417876	0.0465269	8.98139	2.67e-19	4.93e-17
EPHA6	3903.83	0.456436	0.0552105	8.2672	1.37e-16	1.94e-14
KHDRBS2	626.17	0.529438	0.0645695	8.1995	2.41e-16	3.33e-14
EBF1	3045.94	0.346141	0.0424382	8.15635	3.45e-16	4.69e-14
RBM41	1426.68	0.448703	0.0555243	8.0812	6.41e-16	8.52e-14
SMC2	1351.95	0.791906	0.101501	7.80193	6.1e-15	6.89e-13
GRIA3	1778.85	0.975998	0.125372	7.78484	6.98e-15	7.79e-13
ZNF10	1248.12	0.312032	0.0406212	7.6815	1.57e-14	1.66e-12
AACSP1	174.727	2.46266	0.324522	7.58856	3.23e-14	3.3e-12
LOC101927815	24.5988	6.51665	0.875308	7.44498	9.7e-14	9.27e-12
IL1RAPL2	103.486	1.11794	0.150489	7.4287	1.1e-13	1.03e-11
CECR7	23.8531	6.2279	0.856689	7.26973	3.6e-13	2.91e-11
PHF6	2483.04	0.471374	0.0651188	7.23868	4.53e-13	3.58e-11
MOXD1	921.606	0.547871	0.0758519	7.2229	5.09e-13	3.97e-11
LOC285593	30.8949	1.8523	0.260658	7.10623	1.19e-12	8.55e-11
RRM2	61.6083	1.38326	0.194979	7.09439	1.3e-12	9.14e-11
ZNF829	149.978	0.770061	0.109647	7.02308	2.17e-12	1.46e-10
IRX2	691.987	0.843801	0.121174	6.96354	3.32e-12	2.14e-10
SUCNR1	208.03	0.784333	0.113069	6.93674	4.01e-12	2.54e-10
ZNF132	275.965	0.696488	0.100887	6.90364	5.07e-12	3.18e-10
CSMD1	1508.67	0.500535	0.0726553	6.88918	5.61e-12	3.5e-10
ZNF578	11.2785	4.70159	0.691697	6.79718	1.07e-11	6.36e-10
MYOM2	41.031	1.41195	0.210942	6.69352	2.18e-11	1.23e-09
ZNF662	110.731	4.832	0.72387	6.67524	2.47e-11	1.37e-09
NR3C1	621.095	0.469973	0.0706465	6.65246	2.88e-11	1.6e-09
CRYZ	314.024	0.700686	0.105354	6.65076	2.92e-11	1.61e-09
FOXN2	1102.13	0.349033	0.0525737	6.63892	3.16e-11	1.73e-09
FUT9	1568.26	0.596266	0.0901453	6.61449	3.73e-11	2.03e-09
OPRM1	1145.47	0.362135	0.0551099	6.57114	4.99e-11	2.65e-09
LINC00645	126.659	1.43547	0.219261	6.54684	5.88e-11	3.05e-09
RALGPS2	4284.61	0.41813	0.0645578	6.47684	9.37e-11	4.66e-09
MIR646HG	7.98034	4.38087	0.677643	6.46487	1.01e-10	5.01e-09
PTHLH	416.566	0.596908	0.0930299	6.4163	1.4e-10	6.59e-09
LIN28A	220.061	0.899365	0.140457	6.40315	1.52e-10	7.04e-09
VSTM2A	6796.7	0.425878	0.0669775	6.35852	2.04e-10	9.16e-09
LOC100132249	450.407	0.418103	0.0662882	6.30736	2.84e-10	1.24e-08
EPHA7	657.379	0.446958	0.0710793	6.28817	3.21e-10	1.39e-08
MTM1	295.205	0.662058	0.106352	6.22518	4.81e-10	2.02e-08
CNTN4	225.585	1.54849	0.249656	6.2025	5.56e-10	2.31e-08
ACVR1C	1186.94	1.06614	0.172374	6.18505	6.21e-10	2.53e-08
CNTNAP4	3138.09	0.66324	0.109414	6.06173	1.35e-09	5.19e-08
FLRT2	2497.36	0.505669	0.0845072	5.98374	2.18e-09	8.18e-08
BNC2	1888.56	0.323712	0.054592	5.92966	3.04e-09	1.1e-07
GRIK2	1694.69	0.29178	0.0497947	5.85966	4.64e-09	1.6e-07
FRAS1	2026.13	0.403453	0.0692718	5.8242	5.74e-09	1.93e-07
ZNF493	1055.27	0.296521	0.0512023	5.79116	6.99e-09	2.29e-07
DCC	3514.3	0.637194	0.111199	5.73023	1e-08	3.15e-07
NAA10	1550.03	0.39007	0.0685395	5.69117	1.26e-08	3.88e-07
TM4SF18	55.2613	1.19788	0.211003	5.67708	1.37e-08	4.16e-07
KCNA4	165.723	0.657299	0.116285	5.65249	1.58e-08	4.7e-07
LINC01201	733.318	0.469858	0.083544	5.62408	1.86e-08	5.51e-07
DKK2	256.023	0.556062	0.0988928	5.62287	1.88e-08	5.54e-07
ECT2	151.656	0.573387	0.102043	5.61905	1.92e-08	5.65e-07
TMSB15A	1143.96	0.442463	0.0790986	5.59382	2.22e-08	6.38e-07
ATAD2	226.257	0.526451	0.0941694	5.59047	2.26e-08	6.47e-07
ZFP37	766.369	0.293022	0.0527158	5.55853	2.72e-08	7.64e-07
LOC100128288	294.825	0.402616	0.0731976	5.50039	3.79e-08	1.02e-06
ZSCAN16	337.074	0.343952	0.0633985	5.42524	5.79e-08	1.49e-06
TMEM100	79.4825	0.810429	0.149483	5.42155	5.91e-08	1.51e-06
SMARCA1	4347.15	0.537858	0.0994075	5.41064	6.28e-08	1.59e-06
SPX	105.118	1.18661	0.222396	5.33557	9.52e-08	2.27e-06
INPP4B	627.58	0.540959	0.101769	5.31558	1.06e-07	2.49e-06
ZNF439	425.637	0.63826	0.120696	5.28816	1.24e-07	2.85e-06
COL25A1	179.043	0.664028	0.125908	5.27391	1.34e-07	3.06e-06
ZNF658B	24.9164	1.44331	0.277492	5.20127	1.98e-07	4.25e-06
PCDH18	50.8841	1.38102	0.266355	5.18486	2.16e-07	4.58e-06
KIF20B	174.797	0.500556	0.0972009	5.14971	2.61e-07	5.41e-06
TOP2A	64.1658	1.59113	0.309369	5.14317	2.7e-07	5.57e-06
FAM111B	20.6562	1.69616	0.331813	5.1118	3.19e-07	6.45e-06
XIAP	4258.66	0.346626	0.0681859	5.08354	3.7e-07	7.34e-06
ITGAV	1546.72	0.367314	0.0732841	5.01219	5.38e-07	1.01e-05
NPY1R	357.268	0.519881	0.103785	5.00921	5.47e-07	1.03e-05
SST	2914.83	0.461165	0.0928427	4.96716	6.79e-07	1.23e-05
PDGFC	574.24	0.558821	0.112596	4.96307	6.94e-07	1.25e-05
RASEF	520.947	0.523733	0.105792	4.9506	7.4e-07	1.32e-05
ADAMTS5	419.817	0.414239	0.0839619	4.93365	8.07e-07	1.42e-05
THRB	92.1633	0.669041	0.136246	4.91054	9.08e-07	1.58e-05
LOC100287497	300.695	0.380552	0.0775475	4.90734	9.23e-07	1.6e-05
MID2	1925.68	0.593973	0.121141	4.90315	9.43e-07	1.63e-05
DBF4	254.947	0.380783	0.0794773	4.79109	1.66e-06	2.67e-05
VSTM2A-OT1	516.248	0.526633	0.110344	4.77265	1.82e-06	2.89e-05
ZNF92	756.183	0.270607	0.0575329	4.70351	2.56e-06	3.92e-05
TSHZ2	223.394	0.547697	0.117369	4.66646	3.06e-06	4.54e-05
RMST	2598.07	0.303354	0.0652217	4.65112	3.3e-06	4.85e-05
GUCY1A2	1207.45	0.388559	0.0840571	4.62256	3.79e-06	5.47e-05
EFCAB5	85.9062	0.627509	0.136155	4.60879	4.05e-06	5.8e-05
TM4SF4	25.7153	1.43145	0.311406	4.59673	4.29e-06	6.09e-05
LINC00632	198.332	0.48914	0.107074	4.56824	4.92e-06	6.82e-05
UTS2	7658.55	0.404297	0.089061	4.53956	5.64e-06	7.7e-05
PPP4R4	328.364	0.426309	0.0939488	4.53768	5.69e-06	7.74e-05
SOX6	587.862	0.577424	0.127623	4.52445	6.06e-06	8.16e-05
CCDC102B	335.761	0.69242	0.153407	4.51363	6.37e-06	8.53e-05
WNT2B	410.39	0.408613	0.0908207	4.49912	6.82e-06	9.07e-05
TENM1	6039.99	0.833545	0.185422	4.49539	6.94e-06	9.22e-05
ATAD5	317.178	0.335326	0.0746039	4.49475	6.97e-06	9.24e-05
KLHL5	3229.71	0.326384	0.0729643	4.4732	7.71e-06	0.000100703
ASPM	47.2476	0.780478	0.174544	4.47152	7.77e-06	0.000101279
MKI67	53.0465	1.40198	0.313712	4.46901	7.86e-06	0.000102327
FOXP2	201.442	0.528852	0.119204	4.43654	9.14e-06	0.000116934
NUCB2	1822.26	0.259224	0.0592191	4.37737	1.2e-05	0.000148193
CDK1	28.1802	1.57381	0.361437	4.35433	1.33e-05	0.000161509
ZNF35	466.269	0.268471	0.061662	4.35391	1.34e-05	0.000161678
LINC01139	23.0894	1.64438	0.377755	4.35303	1.34e-05	0.000161783
ESRRB	229.483	0.700175	0.160959	4.35002	1.36e-05	0.00016326
MAGEE2	13.5639	1.47902	0.3418	4.32714	1.51e-05	0.000179505
TBL1X	775.799	0.733236	0.169709	4.32055	1.56e-05	0.000183864
ADGRL4	54.5794	0.951726	0.220753	4.31127	1.62e-05	0.000190749
FLACC1	111.381	0.541863	0.126048	4.29885	1.72e-05	0.000200326
POTEE	29.5342	1.41181	0.329193	4.2887	1.8e-05	0.000207838
RNF31	705.722	0.305189	0.0712105	4.28573	1.82e-05	0.000210085
TPTEP1	34.4474	3.42398	0.799741	4.28136	1.86e-05	0.000213804
GPSM2	148.195	0.448833	0.105836	4.24082	2.23e-05	0.000248462
TMEM220	132.368	0.418288	0.0992642	4.21389	2.51e-05	0.000275457
PDZD4	10454.8	0.457682	0.108657	4.21217	2.53e-05	0.000277222
KIF2C	33.9049	0.959484	0.227932	4.20951	2.56e-05	0.000279996
COL19A1	90.716	0.695501	0.166741	4.17114	3.03e-05	0.000324908
KBTBD8	409.976	0.29355	0.0706854	4.15291	3.28e-05	0.000347575
TMPRSS15	42.428	0.789276	0.191316	4.12551	3.7e-05	0.000383587
MCM10	19.6119	1.23638	0.303046	4.07985	4.51e-05	0.000453009
ACSL4	18004.3	0.290094	0.0711297	4.07838	4.54e-05	0.000454859
MORC4	167.164	0.494819	0.122054	4.0541	5.03e-05	0.000496799
LRRC1	433.615	0.283639	0.0701067	4.04582	5.21e-05	0.000512732
RBM24	89.0243	0.698342	0.173973	4.01409	5.97e-05	0.000581442
KIF20A	21.4869	1.34536	0.336456	3.99862	6.37e-05	0.000614152
SLC15A4	283.937	0.715116	0.178951	3.99614	6.44e-05	0.000619291
ZNF546	461.326	0.282627	0.0718768	3.93211	8.42e-05	0.000780468
VRK2	107.211	0.585346	0.149957	3.90342	9.48e-05	0.000865304
BIRC5	17.2266	1.58955	0.408816	3.88817	0.000101002	0.000910373
PCDHGA10	220.538	0.399594	0.102875	3.88427	0.000102638	0.000922466
INSM1	436.732	0.35138	0.0912014	3.85279	0.000116778	0.00103059
HOOK1	1017.66	0.254112	0.0659829	3.85118	0.000117551	0.0010359
GUSBP4	245.953	0.326117	0.0847666	3.84724	0.000119458	0.00105116
DPP10	2759.03	0.292721	0.0761293	3.84505	0.000120527	0.0010585
KNL1	65.74	0.666948	0.173586	3.84217	0.000121954	0.00106896
LOC101927359	330.484	0.30158	0.0785986	3.83697	0.000124564	0.00108604
CKAP2L	22.5276	1.29458	0.346272	3.73863	0.000185025	0.00151045
ZNF443	262.437	0.323162	0.0870234	3.7135	0.00020441	0.00164713
SPC24	7.5518	1.6203	0.436314	3.7136	0.000204335	0.00164713
SULF2	9066.23	0.358678	0.0967893	3.70576	0.000210758	0.00168774
NAA11	15.7903	1.12449	0.304864	3.68851	0.000225575	0.00178974
DUOX1	191.12	0.391006	0.106512	3.67101	0.000241592	0.00189355
KIF18A	18.7892	0.992376	0.271393	3.6566	0.000255582	0.00198427
ZNF230	97.0487	0.481444	0.131848	3.65152	0.000260697	0.00201619
GTSE1	17.3013	1.30039	0.356248	3.65024	0.000262	0.00202302
NUSAP1	69.0733	0.725947	0.199865	3.63219	0.000281022	0.00214041
SPANXN3	5.28878	2.7904	0.768424	3.63133	0.000281962	0.00214667
DLGAP5	16.0658	1.45472	0.400972	3.62798	0.000285643	0.00216738
CETN3	462.098	0.308242	0.0853284	3.61242	0.000303352	0.00228426
E2F2	6.96373	1.59818	0.443961	3.59982	0.000318434	0.00237825
ANKRD30BL	56.6251	0.840969	0.233732	3.59801	0.000320663	0.00239095
KIF11	44.4724	0.674846	0.188241	3.585	0.000337076	0.00249378
CCDC198	241.01	1.10288	0.309021	3.56894	0.000358428	0.00262467
ANKRD49	273.949	0.397591	0.111947	3.55159	0.000382908	0.00277604
CAV2	75.4712	0.497198	0.141031	3.52546	0.000422754	0.00301058
SHROOM2	1167.13	0.402508	0.114451	3.51687	0.000436662	0.00309378
CPNE4	1363.27	0.264799	0.0754824	3.50809	0.000451337	0.00318278
DEPDC1B	77.7782	0.574404	0.164347	3.49506	0.000473949	0.00331508
RPL21P28	46.1943	0.713533	0.204177	3.49468	0.000474638	0.00331861
LINC01616	22.3786	0.928539	0.265913	3.49189	0.000479614	0.00334176
STK17B	102.59	0.391835	0.112338	3.48802	0.00048662	0.00338016
ANKRD62P1-PARP4P3	11.9472	4.45534	1.27885	3.48388	0.000494204	0.00341969
TAS2R8	7.22677	1.40489	0.403367	3.48291	0.00049599	0.00342943
PTTG1	25.4131	0.890625	0.255875	3.4807	0.000500106	0.00345261
MAP3K20	64.6536	0.517321	0.148822	3.4761	0.000508767	0.00350303
CDR1	136.911	0.473852	0.136343	3.47544	0.000510021	0.00350984
FNDC9	91.8873	0.588725	0.170395	3.45506	0.000550171	0.00372427
IQCH	164.603	0.356416	0.103467	3.44474	0.000571613	0.00385067
DNAJC25	343.053	0.254628	0.0740294	3.43955	0.000582675	0.00391061
HLA-C	749.969	0.34038	0.0991623	3.43256	0.000597922	0.00399218
BUB1B	43.3492	0.716251	0.208712	3.43177	0.000599661	0.00399936
CENPF	64.7707	0.793959	0.231874	3.4241	0.000616836	0.00408644
PDK4	15.0376	1.26146	0.369562	3.4134	0.000641574	0.0042228
UBE2C	23.5915	1.32587	0.389506	3.40398	0.000664122	0.00435061
ALPK3	422.184	0.530443	0.156059	3.39899	0.000676349	0.00441312
MYBL2	20.7591	1.07311	0.31591	3.39689	0.000681552	0.00443585
ANLN	122.252	0.399918	0.117983	3.38963	0.000699874	0.00452577
RPL39L	157.552	0.33399	0.098529	3.38977	0.00069952	0.00452577
RIT2	74.6409	0.606284	0.179698	3.3739	0.000741123	0.00474162
PENK	612.397	0.821065	0.243521	3.37164	0.000747224	0.00477558
MEIOC	93.9779	0.398887	0.118354	3.37028	0.000750922	0.00479243
RING1	21.0253	2.74314	0.814507	3.36785	0.000757557	0.00482455
ATP10D	327.77	0.252415	0.0751197	3.36017	0.000778948	0.0049399
L1CAM	28645.9	0.465754	0.139116	3.34795	0.000814117	0.00512517
TBXT	53.4683	0.737362	0.221566	3.32796	0.000874852	0.00545809
ZNF488	343.158	0.44478	0.134126	3.31613	0.000912723	0.00564065
AQP3	55.2723	0.625747	0.189087	3.30931	0.000935252	0.00575197
CDC45	8.65319	1.80371	0.547678	3.29338	0.000989903	0.00603582
TCEAL5	1549.71	0.255868	0.0789389	3.24135	0.00118966	0.0070429
ERCC6L	28.1124	0.746989	0.230735	3.23744	0.00120609	0.00712612
HPGD	198.229	0.289738	0.0896391	3.23227	0.00122812	0.00721959
ZNF283	245.441	0.317612	0.0984725	3.22539	0.00125801	0.00734646
NUF2	13.6363	1.07394	0.333353	3.22163	0.00127464	0.00742679
S100A6	293.248	0.307367	0.0956125	3.21472	0.00130572	0.0075883
PTPRK	227.08	0.328677	0.102653	3.20182	0.00136563	0.00788828
CDKN3	48.684	0.568727	0.177819	3.19835	0.00138218	0.00796603
FAM227B	199.469	0.515915	0.161822	3.18817	0.00143178	0.00818923
CCNB2	22.6991	0.870453	0.274198	3.17454	0.00150073	0.00852696
SMC4	349.003	0.289495	0.0915956	3.16057	0.00157458	0.00887126
CLEC2D	158.108	0.314987	0.0999504	3.15144	0.0016247	0.00909973
BRCA1	36.2749	0.701884	0.222767	3.15076	0.00162846	0.00911512
ZSCAN16-AS1	197.896	0.388439	0.123622	3.14215	0.00167714	0.00934424
BAALC-AS1	5.9515	1.73286	0.552455	3.13665	0.00170893	0.00949206
HTR1B	715.598	0.328736	0.105347	3.1205	0.00180546	0.00990343
MIS18BP1	65.6136	0.511416	0.163918	3.11995	0.00180883	0.00991291
OCRL	4910.87	0.255971	0.0821431	3.11615	0.00183227	0.0100231
PKP2	210.329	0.270933	0.0870249	3.11328	0.00185021	0.010109
TCF4	194.248	0.376179	0.121127	3.10566	0.00189856	0.0103482
JAM2	220.776	0.310259	0.100435	3.08915	0.00200728	0.0108621
LIMCH1	5417.93	0.3023	0.0982111	3.07806	0.00208353	0.0112143
BARHL2	282.384	0.288658	0.0937906	3.07769	0.0020861	0.0112208
MOSPD1	529.262	0.277937	0.0903489	3.07626	0.00209617	0.0112622
HPRT1	1329.9	0.290597	0.0944792	3.07578	0.00209955	0.011277
TINAG	70.088	0.461112	0.149974	3.07461	0.00210776	0.0113032
KIF15	34.1898	0.715684	0.233085	3.07049	0.0021371	0.0114244
DES	46.6798	0.744058	0.244956	3.03751	0.0023854	0.0125003
COMMD3	301.25	0.315106	0.103766	3.03668	0.00239196	0.0125246
CEP55	12.4608	1.28763	0.424628	3.03238	0.00242637	0.0126709
FIGN	410.255	0.250302	0.0827708	3.02404	0.00249424	0.0129692
DTL	23.9786	0.823079	0.272766	3.01753	0.00254845	0.0132341
DEPDC1	13.0098	1.44699	0.481241	3.00679	0.00264018	0.01362
PARPBP	67.4291	0.469226	0.156314	3.00182	0.00268371	0.0137996
NTN1	197.416	0.441215	0.147551	2.99024	0.00278757	0.0142587
SLC35F2	133.543	0.357608	0.11998	2.98055	0.00287728	0.014612
GABPB2	107.319	0.374335	0.126976	2.94808	0.00319749	0.015925
CASC21	32.7718	0.821234	0.278664	2.94704	0.00320831	0.0159437
LINC01829	19.1682	0.957581	0.325207	2.94453	0.00323445	0.0160339
MIR548XHG	31.5643	0.706573	0.241139	2.93015	0.00338794	0.0166667
PBK	17.8818	1.54825	0.529492	2.92402	0.00345538	0.0169242
HOXD8	37.6345	0.69735	0.239457	2.91221	0.00358881	0.0174319
FAM122B	411.739	0.326103	0.11208	2.90956	0.00361939	0.0175569
FANCE	390.682	0.253784	0.0872887	2.90741	0.00364433	0.01764
LINC02525	25.5196	0.820987	0.283566	2.89522	0.00378892	0.0182421
NDC80	17.023	1.06942	0.372141	2.87369	0.00405707	0.0192158
ZNF433-AS1	155.936	0.323462	0.113241	2.85642	0.00428453	0.0200982
CDCA8	58.1241	0.451046	0.158451	2.8466	0.00441884	0.0206
ARHGAP18	371.342	0.296659	0.104264	2.84526	0.00443756	0.0206606
FOXD1	65.3932	0.460262	0.162145	2.83859	0.00453133	0.0209837
ZNF225	221.54	0.260236	0.091747	2.83645	0.00456177	0.021103
DIAPH3	16.0832	1.19147	0.421925	2.82389	0.00474447	0.0217865
PRR11	96.9046	0.431747	0.152985	2.82216	0.00477019	0.0218879
ADM	8.67795	1.29487	0.462177	2.80168	0.00508376	0.0230459
TPD52L1	61.2156	0.437921	0.158198	2.76818	0.0056371	0.0249718
LOC389895	74.918	0.386213	0.139533	2.7679	0.00564184	0.0249806
UQCRBP1	13.4778	1.01135	0.365612	2.76619	0.00567157	0.0250753
KIF4A	42.2867	0.727535	0.263718	2.75876	0.00580204	0.0255149
CDC6	69.0977	0.471968	0.172137	2.74181	0.00611009	0.026617
MELK	33.4251	0.559877	0.204661	2.73563	0.00622602	0.0270438
HJURP	11.7203	1.24679	0.456087	2.73366	0.00626351	0.0271805
CCNA2	129.244	0.322476	0.118119	2.73009	0.00633175	0.0273845
ZNF441	946.322	0.261174	0.095739	2.72797	0.00637245	0.0275079
C6	11.9727	0.912153	0.336455	2.71107	0.00670661	0.028629
ZNF235	251.528	0.251449	0.0927763	2.71027	0.00672292	0.0286715
FANCI	96.0574	0.391476	0.144617	2.70699	0.00678962	0.0288754
HACD4	111.847	0.312331	0.115542	2.70319	0.00686772	0.0291515
LINC00672	479.537	0.303577	0.112785	2.69164	0.00711022	0.0300257
REST	197.286	0.266069	0.0989689	2.68841	0.00717925	0.0302748
UHRF1	10.6848	1.09369	0.40927	2.67231	0.00753319	0.03143
BUB1	18.8073	0.791761	0.296817	2.66751	0.00764165	0.0317725
GREM2	466.094	0.362373	0.136131	2.66193	0.00776931	0.0321922
DSCC1	39.1966	0.533771	0.201023	2.65528	0.00792433	0.0326922
HSD3B7	188.535	0.294137	0.110878	2.6528	0.00798261	0.0329042
POU3F4	6.24417	2.00411	0.758986	2.64051	0.0082782	0.033966
NCAPH	45.804	0.497574	0.188571	2.63865	0.00832367	0.0341293
ZNF114	190.961	0.277673	0.105537	2.63104	0.00851243	0.034683
AOX1	47.1875	0.480714	0.184008	2.61247	0.00898918	0.0362495
GDF6	40.7915	0.541321	0.207522	2.60849	0.00909414	0.0365944
IL13RA2	38.5823	0.731316	0.280455	2.6076	0.0091179	0.0366695
ZNF781	180.961	0.27087	0.104206	2.59936	0.00933972	0.0373635
IRX1	511.193	0.482513	0.185922	2.59525	0.00945218	0.0376961
CXCR4	224.497	0.399277	0.154441	2.58531	0.0097291	0.0385961
ST6GALNAC5	448.945	0.268149	0.10382	2.58283	0.00979925	0.0388149
IQGAP3	20.4064	0.850506	0.331573	2.56507	0.0103156	0.0404609
RUNX2	11.7568	0.893769	0.349037	2.56067	0.0104471	0.0409324
MGST1	91.2808	0.482884	0.190135	2.53968	0.0110953	0.0429505
TSIX	6.50459	1.70964	0.673994	2.53658	0.0111942	0.0432315
SCN11A	165.741	0.26836	0.105908	2.5339	0.0112801	0.0435168
DLEU1	37.8274	0.475272	0.187627	2.53307	0.0113069	0.0435797
VWA5B1	119.036	0.393736	0.156872	2.50991	0.0120761	0.0458826
TBX18	62.9836	0.402895	0.160782	2.50585	0.0122158	0.0462966
IAPP	67.7716	0.663537	0.265992	2.49458	0.0126107	0.0474649
RORB	62.7751	0.468119	0.18784	2.49212	0.0126983	0.0477251
SHISA6	1814.31	0.256633	0.103002	2.49153	0.0127194	0.0477555
